# Supplementary material for: A transcription factor, PbWRKY24, contributes to russet skin formation in pear fruits by modulating lignin accumulation
Source: Hortic Res. 2024 Oct 18;12(2):uhae300. doi: 10.1093/hr/uhae300 (PMC11822408; doi:10.1093/hr/uhae300)
Supplement: Web_Material_uhae300 [file web_material_uhae300.zip]

Archive with 11 entries (11 files):
- Figure S1.pdf
- Figure S2.pdf
- Figure S3.pdf
- Figure S4.pdf
- Figure S5.pdf
- Figure S6.pdf
- Figure S7.pdf
- Figure S8.pdf
- Figure S9.pdf
- Suppiementary Figures 9.22.docx
- Suppiementary Tables 9.22.xlsx
