# Supplementary material for: A transcription factor, PbWRKY24, contributes to russet skin formation in pear fruits by modulating lignin accumulation
Source: Hortic Res. 2024 Oct 18;12(2):uhae300. doi: 10.1093/hr/uhae300 (PMC11822408; doi:10.1093/hr/uhae300)
Supplement: Web_Material_uhae300 [file web_material_uhae300.zip › Suppiementary Tables 9.22.xlsx]

## Sheet: Supplementary Table S1
Table S1. Statistics related to the quality and output of RNA-seq libraries
Classification	Maximum	Minimum	Average
Clean reads	27537393	19904349	2.33221e+07
Mapped reads	42605562	30714816	3.50133e+07
Mapped reads (%)	0.7806	0.5728	0.752411
Uniquely mapped reads	38509401	26659114	3.15676e+07
Uniquely mapped reads (%)	0.7076	0.4866	0.678711

## Sheet: Supplementary Table S2
Table S2. Throughput and quality of RNA-seq of differentially expressed genes libraries from pears skin which from a group of hybrid cultivars were derived from crossing NTK with DSS
Sample name	Clean reads	Total reads	Mapped Reads	Mapped reads (%)	Unique Mapped Reads	Uniquely mapped reads (%)	Multiple Mapped reads	Multiple Mapped reads (%)	GC Content	%≥Q30
R1-50d	21324352	42648704	32282991	0.757	29225474	0.6853	3057517	0.0717	0.4717	0.9455
R1-75d	21818153	43636306	33718527	0.7727	30486911	0.6987	3231616	0.0741	0.4704	0.954
R1-125d	27392859	54785718	31382142	0.5728	26659114	0.4866	4723028	0.0862	0.5111	0.9394
R2-50d	22410431	44820862	32021160	0.7144	28952219	0.646	3068941	0.0685	0.4771	0.9488
R2-75d	22443631	44887262	34165511	0.7611	30973879	0.69	3191632	0.0711	0.4722	0.9527
R2-125d	19904349	39808698	30714816	0.7716	27816116	0.6987	2898700	0.0728	0.4816	0.9451
R3-50d	24878108	49756216	38090804	0.7655	34480426	0.693	3610378	0.0726	0.472	0.9511
R3-75d	24762513	49525026	38281362	0.773	34709579	0.7008	3571783	0.0721	0.4687	0.9523
R3-125d	27537393	55074786	42605562	0.7736	38509401	0.6992	4096161	0.0744	0.4797	0.9267
N1-50d	22647472	45294944	34812399	0.7686	31429672	0.6939	3382727	0.0747	0.47	0.9473
N1-75d	23511893	47023786	35820105	0.7617	32392518	0.6889	3427587	0.0729	0.4717	0.9493
N1-125d	24247632	48495264	37459257	0.7724	33886735	0.6988	3572522	0.0737	0.4778	0.9235
N2-50d	23841139	47682278	34112945	0.7154	30519643	0.6401	3593302	0.0754	0.4785	0.9554
N2-75d	23618588	47237176	36320426	0.7689	32742702	0.6932	3577724	0.0757	0.468	0.9446
N2-125d	23296470	46592940	36368219	0.7806	32969636	0.7076	3398583	0.0729	0.4866	0.9446
N3-50d	21347408	42694816	32692248	0.7657	29534568	0.6918	3157680	0.074	0.4715	0.9452
N3-75d	21979365	43958730	34006721	0.7736	30827623	0.7013	3179098	0.0723	0.4697	0.9514
N3-125d	22835647	45671294	35383926	0.7748	32100149	0.7029	3283777	0.0719	0.4792	0.9368

## Sheet: Supplementary Table S3
Table S3. Pearson’s correlation coefficients of RNA-seq data for three biological replicates at each developmental stage
Sample	N1-50d	N2-50d	N3-50d	R1-50d	R2-50d	R3-50d	N1-75d	N2-75d	N3-75d	R1-75d	R2-75d	R3-75d	N1-125d	N2-125d	N3-125d	R1-125d	R2-125d	R3-125d
NR1-50d	1	0.898	0.9405	0.9185	0.849	0.904	0.6476	0.7746	0.6958	0.6603	0.5622	0.6745	0.4829	0.2273	0.466	0.1403	0.2543	0.2685
NR2-50d	0.898	1	0.9019	0.9142	0.8083	0.8842	0.5733	0.7403	0.6219	0.5944	0.5098	0.631	0.433	0.2208	0.4542	0.1884	0.3032	0.309
NR3-50d	0.9405	0.9019	1	0.9107	0.8211	0.8665	0.5909	0.755	0.6441	0.598	0.5028	0.6349	0.5195	0.273	0.5347	0.1842	0.3093	0.3229
R1-50d	0.9185	0.9142	0.9107	1	0.9168	0.9591	0.7155	0.8301	0.7802	0.7554	0.6694	0.7897	0.4162	0.2269	0.4423	0.1926	0.3091	0.3202
R2-50d	0.849	0.8083	0.8211	0.9168	1	0.9387	0.7806	0.8103	0.8538	0.8624	0.7725	0.8723	0.3356	0.168	0.375	0.133	0.2338	0.2457
R3-50d	0.904	0.8842	0.8665	0.9591	0.9387	1	0.7152	0.8429	0.7858	0.7739	0.6733	0.7913	0.3919	0.2013	0.4103	0.1615	0.2666	0.277
NR1-75d	0.6476	0.5733	0.5909	0.7155	0.7806	0.7152	1	0.7211	0.9481	0.9175	0.9373	0.8328	0.2296	0.1159	0.2149	0.0698	0.1263	0.1337
NR2-75d	0.7746	0.7403	0.755	0.8301	0.8103	0.8429	0.7211	1	0.7711	0.7666	0.663	0.7981	0.4217	0.2754	0.4434	0.2213	0.3044	0.3069
NR3-75d	0.6958	0.6219	0.6441	0.7802	0.8538	0.7858	0.9481	0.7711	1	0.9648	0.9423	0.9139	0.2274	0.1181	0.242	0.0837	0.1487	0.1558
R1-75d	0.6603	0.5944	0.598	0.7554	0.8624	0.7739	0.9175	0.7666	0.9648	1	0.9558	0.9405	0.2021	0.1051	0.2303	0.082	0.1512	0.1559
R2-75d	0.5622	0.5098	0.5028	0.6694	0.7725	0.6733	0.9373	0.663	0.9423	0.9558	1	0.8795	0.1333	0.0693	0.1505	0.0625	0.1164	0.1208
R3-75d	0.6745	0.631	0.6349	0.7897	0.8723	0.7913	0.8328	0.7981	0.9139	0.9405	0.8795	1	0.2203	0.1293	0.2672	0.1234	0.2016	0.2083
NR1-125d	0.4829	0.433	0.5195	0.4162	0.3356	0.3919	0.2296	0.4217	0.2274	0.2021	0.1333	0.2203	1	0.789	0.9051	0.4664	0.5962	0.6272
NR2-125d	0.2273	0.2208	0.273	0.2269	0.168	0.2013	0.1159	0.2754	0.1181	0.1051	0.0693	0.1293	0.789	1	0.7738	0.7524	0.7438	0.7598
NR3-125d	0.466	0.4542	0.5347	0.4423	0.375	0.4103	0.2149	0.4434	0.242	0.2303	0.1505	0.2672	0.9051	0.7738	1	0.5443	0.7275	0.7131
R1-125d	0.1403	0.1884	0.1842	0.1926	0.133	0.1615	0.0698	0.2213	0.0837	0.082	0.0625	0.1234	0.4664	0.7524	0.5443	1	0.8263	0.8385
R2-125d	0.2543	0.3032	0.3093	0.3091	0.2338	0.2666	0.1263	0.3044	0.1487	0.1512	0.1164	0.2016	0.5962	0.7438	0.7275	0.8263	1	0.9578
R3-125d	0.2685	0.309	0.3229	0.3202	0.2457	0.277	0.1337	0.3069	0.1558	0.1559	0.1208	0.2083	0.6272	0.7598	0.7131	0.8385	0.9578	1

## Sheet: Supplementary Table S4
Table S4. Detailed information of lignin biosynthesis-related genes and transcription factors
		Gene_name	G1-50d_FPKM	G2-50d_FPKM	G3-50d_FPKM	G1-75d_FPKM	G2-75d_FPKM	G3-75d_FPKM	G1-125d_FPKM	G2-125d_FPKM	G3-125d_FPKM	R1-50d_FPKM	R2-50d_FPKM	R3-50d_FPKM	R1-75d_FPKM	R2-75d_FPKM	R3-75d_FPKM	R1-125d_FPKM	R2-125d_FPKM	R3-125d_FPKM	NR_annotation
Lignin biosynthesis-related genes	PAL	LOC103934948	147.23	20.4746	55.3246	33.1676	16.0274	18.6831	44.1621	31.1412	41.4226	28.858	19.8557	33.6755	25.4361	28.4857	18.983	42.7057	37.0852	36.5209	phenylalanine ammonia-lyase 1 [Pyrus x bretschneideri]
		LOC103962533	45.3455	9.04263	32.9633	83.505	44.0679	44.4488	23.1217	26.7188	27.3134	17.2579	16.4737	24.7343	45.8689	83.5022	22.0264	33.3208	30.2428	27.0936	PREDICTED: LOW QUALITY PROTEIN: phenylalanine ammonia-lyase 1-like [Pyrus x bretschneideri]
	C3H	LOC103943216	7.66505	0.565952	0.673474	6.06743	12.7039	4.44308	10.2433	24.9831	18.2153	19.7088	27.3087	4.81984	35.6385	57.1857	67.9987	42.6484	40.0052	37.0685	PREDICTED: cytochrome P450 86B1-like [Pyrus x bretschneideri]
		LOC103966978	1.29613	0.384661	0.482529	0.497719	2.05027	2.73379	1.1443	2.64331	1.89364	2.2676	2.18903	2.46414	3.05538	5.56569	3.55014	0.56554	1.37225	2.27884	PREDICTED: cytochrome P450 CYP736A12-like [Pyrus x bretschneideri]
		LOC103946365	43.8125	30.0053	34.1787	40.7242	32.2479	31.0204	24.0158	23.667	17.9234	21.3682	33.4398	25.7441	41.278	76.6146	26.5016	22.292	24.0396	21.1411	PREDICTED: cytochrome P450 98A2-like [Pyrus x bretschneideri]
		LOC103946366	59.7249	32.0933	23.6054	60.1828	32.2569	30.7889	35.6947	48.9637	23.8612	12.4241	17.3625	18.1086	63.0306	75.6686	22.5093	56.5531	34.8887	33.3716	PREDICTED: cytochrome P450 98A2-like [Pyrus x bretschneideri]
		LOC103940020	15.2748	16.2094	12.2438	15.3397	22.2011	45.1213	34.7326	32.2083	26.9427	27.6367	17.3297	24.0963	42.0741	44.677	69.5959	8.24873	11.9529	11.5089	PREDICTED: cytochrome P450 CYP82D47-like [Pyrus x bretschneideri]
		LOC103966291	5.86171	5.13796	3.45197	1.68133	3.18045	1.899	4.87741	6.92161	6.16963	4.71613	5.48968	5.08598	1.89264	1.1961	2.81411	5.18029	13.9021	8.1986	PREDICTED: cytochrome P450 94A1-like [Pyrus x bretschneideri]
		LOC103953709	12.8463	4.41585	12.8464	7.62401	35.3572	13.4683	12.1031	11.0311	14.8213	8.45288	9.20553	7.89593	6.78899	13.8774	18.4775	29.5592	61.1092	12.2472	PREDICTED: cytochrome P450 714A1-like [Pyrus x bretschneideri]
		LOC103967535	1.67893	1.82527	2.94031	2.78065	5.44408	6.54898	6.28953	5.16945	7.69658	3.79675	1.00881	1.94557	5.42258	12.0149	3.41642	14.7156	13.4436	13.4132	PREDICTED: cytochrome P450 714C2-like [Pyrus x bretschneideri]
		LOC103963213	8.13984	0.438407	0.486679	10.8399	14.2576	5.96406	9.20913	25.3781	15.5077	20.9682	38.4655	6.60318	61.0443	84.1341	74.5206	25.5239	32.6785	26.5095	PREDICTED: cytochrome P450 86A1 [Pyrus x bretschneideri]
	4CL	LOC103945464	153.063	88.7457	106.405	36.4499	40.248	32.1322	29.8203	29.2198	19.5246	92.6141	74.8836	93.4727	33.866	41.4716	32.3745	32.2639	33.8254	23.8396	PREDICTED: 4-coumarate--CoA ligase 1-like [Pyrus x bretschneideri]
		LOC103939486	58.9582	48.6201	77.5529	74.3905	46.4273	55.5758	4.68189	13.5297	5.74541	70.8765	149.441	101.161	71.9221	129.113	46.636	7.49719	25.8851	13.4385	PREDICTED: 4-coumarate--CoA ligase 2-like [Pyrus x bretschneideri]
		LOC103927375	139.702	109.789	87.8848	60.2378	3.5036	32.2019	10.4839	14.4354	12.8793	70.5847	9.64428	30.9053	29.857	4.09746	10.5757	13.3433	11.1098	9.51961	PREDICTED: 4-coumarate--CoA ligase 2-like [Pyrus x bretschneideri]
		LOC103949908	18.881	17.6602	18.708	7.07398	13.3571	8.74723	14.1703	12.1359	11.8359	12.9704	13.2361	15.5662	8.60774	5.29036	7.35391	17.4296	18.1865	16.3075	PREDICTED: 4-coumarate--CoA ligase-like 9 isoform X4 [Pyrus x bretschneideri]
		LOC103950040	25.0366	10.7381	24.7479	26.9089	42.4725	21.8487	40.9011	43.6938	50.9578	20.737	16.5831	18.2261	39.5674	13.6599	22.9132	51.9848	32.4719	47.4221	PREDICTED: 4-coumarate--CoA ligase-like 9 [Pyrus x bretschneideri]
		LOC103950104	9.48921	5.91187	9.74003	5.31282	6.54217	11.9042	13.8063	15.3651	11.2177	20.7945	22.2961	21.3392	14.2337	8.17331	10.4939	5.53903	35.8751	15.376	PREDICTED: 4-coumarate--CoA ligase-like 9 [Pyrus x bretschneideri]
	CCR	LOC103945358	169.72	190.06	166.675	112.792	94.4745	99.6304	73.1489	90.6588	72.2882	114.936	88.7912	148.112	124.064	54.6408	62.7224	47.7419	41.929	29.5555	PREDICTED: cinnamoyl-CoA reductase 1-like [Pyrus x bretschneideri]
		LOC108867111	56.0427	19.0154	21.1232	52.4624	98.3745	59.7299	225.512	171.287	61.3615	57.5592	30.8194	63.0958	12.8304	5.48272	4.66142	3.32429	1.75733	3.15071	PREDICTED: cinnamoyl-CoA reductase 1-like isoform X1 [Pyrus x bretschneideri]
		LOC103945355	125.378	110.812	107.054	50.0725	48.0611	44.2254	49.8572	55.0842	50.3965	72.1524	67.8592	80.2313	48.2503	26.9506	36.9518	30.3016	22.4819	17.8003	PREDICTED: cinnamoyl-CoA reductase 1-like isoform X1 [Pyrus x bretschneideri]
		LOC103961764	7.42767	5.44747	4.18034	3.18761	7.7256	8.56635	7.92809	9.02115	7.91617	9.25568	15.7739	11.6185	16.3802	10.9479	32.4016	7.12688	6.1941	12.5192	PREDICTED: cinnamoyl-CoA reductase 2-like [Pyrus x bretschneideri]
		LOC103958970	31.6647	44.783	41.0256	30.1188	26.4966	22.2482	49.0151	59.6104	38.7602	37.1458	36.7653	35.7308	28.7315	27.4333	23.4895	50.0382	50.5059	64.4513	PREDICTED: cinnamoyl-CoA reductase 1 isoform X1 [Pyrus x bretschneideri]
	CAD	LOC103951782	56.2015	91.7393	57.5317	60.6003	84.4407	61.2712	50.0582	55.6841	46.399	87.9289	144.62	109.747	68.9383	49.9531	83.4476	42.8087	50.3492	57.538	PREDICTED: probable cinnamyl alcohol dehydrogenase 1 [Pyrus x bretschneideri]
		LOC103928508	149.206	88.2833	60.4182	107.694	42.7924	64.6502	38.141	13.278	7.09414	154.269	166.351	118.82	40.7412	52.815	48.4409	13.4937	36.8474	16.4244	PREDICTED: probable cinnamyl alcohol dehydrogenase 1 [Pyrus x bretschneideri]
		LOC103951815	10.6855	11.0935	6.85299	7.27773	13.9622	6.75819	4.99791	2.67609	4.25819	8.15778	24.1956	3.81791	9.45733	5.52296	15.0761	2.10012	3.37513	9.55517	PREDICTED: probable cinnamyl alcohol dehydrogenase 1 [Pyrus x bretschneideri]
		LOC103951787	51.7459	79.4861	48.7179	40.2591	73.4528	45.111	29.754	24.5905	31.6041	83.539	146.178	86.0799	50.866	24.3362	58.0647	29.9218	34.5545	45.1267	PREDICTED: probable cinnamyl alcohol dehydrogenase 1 [Pyrus x bretschneideri]
		LOC103927518	0.995767	0.891979	3.38003	1.13004	3.96612	8.3102	15.6365	16.4048	21.3285	7.09182	0.468847	1.8841	7.17954	0.45167	1.76377	6.38171	8.22256	9.0936	PREDICTED: probable cinnamyl alcohol dehydrogenase 6 [Pyrus x bretschneideri]
	COMT	LOC103943352	863.238	958.591	727.266	586.699	322.885	664.82	55.633	72.1632	52.8255	686.435	717.954	681.086	444.198	696.984	398.679	116.348	90.5497	79.0377	caffeic acid 3-O-methyltransferase [Pyrus ussuriensis x Pyrus communis]
		LOC103951572	0.366759	0.081416	0	0	1.11803	0	0.917726	2.79833	2.41142	1.55376	0.515871	0.106741	0.144593	1.59218	2.01295	6.74931	4.64913	4.83889	PREDICTED: caffeic acid 3-O-methyltransferase-like [Pyrus x bretschneideri]
		LOC103956347	3.76722	0.52196	1.12033	2.78844	11.632	5.31269	2.38313	0.427921	1.38621	1.36388	0.257772	0.481651	4.30968	1.20133	0.335557	0	0	0.293304	PREDICTED: caffeic acid 3-O-methyltransferase-like [Pyrus x bretschneideri]
	HCT	LOC103936844	3.22603	0.412468	0.270886	7.41186	13.4767	5.94524	4.69835	3.47037	2.75387	4.71242	8.9411	2.11434	9.67929	17.6368	12.2372	22.0172	13.3252	11.8756	PREDICTED: shikimate O-hydroxycinnamoyltransferase [Pyrus x bretschneideri]
	PRX	LOC103953830	2.76139	0.454557	1.99896	0.833099	1.64407	1.81548	7.04877	14.942	21.0013	11.6095	7.48684	5.53811	5.96927	4.59837	50.3383	25.2292	12.8897	11.9272	PREDICTED: peroxidase P7-like [Pyrus x bretschneideri]
		LOC103953777	2.68918	0.48282	1.95463	0.196368	1.50236	1.5446	6.31399	13.6638	19.775	7.33621	7.30715	1.38917	5.85267	4.34867	48.5748	24.8585	13.0842	11.1682	PREDICTED: peroxidase P7-like [Pyrus x bretschneideri]
		LOC103960463	2.31701	0.308329	0.403633	8.55244	10.9345	4.68311	10.0029	19.1335	13.187	11.4335	10.1183	1.4776	26.2824	104.246	75.6199	81.425	49.2759	44.7995	PREDICTED: peroxidase 20, partial [Pyrus x bretschneideri]
		LOC103963973	8.89493	1.77272	2.89172	5.31644	30.4881	4.14785	17.0362	30.6994	36.2264	24.23	35.0298	7.94046	26.2106	112.102	57.2898	67.7984	49.6634	43.8901	PREDICTED: peroxidase A2-like [Pyrus x bretschneideri]
		LOC103947315	26.1017	1.81689	1.60249	20.1039	50.3889	19.6954	22.9798	53.1957	40.8412	40.666	101.049	17.5564	87.1954	157.182	261.444	83.5085	64.1133	64.0134	PREDICTED: peroxidase 11-like [Pyrus x bretschneideri]
		LOC103946699	3.79556	0.047021	0.467939	4.92467	9.22343	2.30916	3.96194	8.21195	5.32753	6.22733	15.97	2.06609	22.9654	41.167	35.0874	20.8891	14.6779	11.3532	peroxidase 11 [Pyrus ussuriensis x Pyrus communis]
		LOC103958946	27.0968	4.62533	6.25098	5.16896	8.62721	9.03896	9.13986	9.91608	10.9164	21.821	89.0192	28.3962	53.8356	58.4712	88.1592	5.15966	3.69833	3.21117	PREDICTED: peroxidase 4-like [Pyrus x bretschneideri]
		LOC103961180	4.20374	1.1069	5.25633	2.28779	6.4367	3.79929	3.0378	1.81394	3.79632	6.27828	4.53054	7.12945	2.69795	14.2575	4.19462	0.91673	1.36925	0.367981	PREDICTED: cationic peroxidase 1-like [Pyrus x bretschneideri]
		LOC103929067	91.0712	162.503	108.466	174.942	236.288	120.655	95.8678	79.6129	60.5946	175.707	259.022	177.891	181.14	240.974	240.455	40.4179	58.1656	39.0886	peroxidase 12-like [Pyrus ussuriensis x Pyrus communis]
		LOC103955141	18.1748	4.64615	9.71004	0.1724	0	0.744013	0.253529	0.047701	1.02807	7.6582	30.2247	24.9058	0.104878	0.050697	0	0.362175	0.462542	0.117479	PREDICTED: peroxidase P7-like [Pyrus x bretschneideri]
	LAC	LOC103930919	6.31835	5.71738	2.42005	1.27637	1.50386	2.15514	0	0	0	4.84884	1.58651	2.07093	1.30987	0.351353	0.506653	0	0	0	PREDICTED: laccase-17-like [Pyrus x bretschneideri]
		LOC103937210	1.39232	0.8603	7.70215	0.436288	5.70739	1.71652	0	0	0	1.71902	1.94748	0.312194	0.306628	4.62388	1.46115	0	0.025646	0	PREDICTED: laccase-17-like [Pyrus x bretschneideri]
		LOC103948915	5.98259	0.638604	1.65449	4.68572	3.48562	2.44414	0	0	0	0.651882	0.951164	1.36998	1.34821	4.10092	0.133624	0	0	0	PREDICTED: laccase-17-like [Pyrus x bretschneideri]
		LOC103954333	39.2508	53.8969	34.9642	3.83046	20.541	7.54668	0	0	0	20.4779	19.1381	12.6992	11.5107	2.27763	4.66056	0	0	0	PREDICTED: laccase-2-like [Pyrus x bretschneideri]
		LOC103935269	4.73204	0.215721	0.988046	4.91832	19.5895	5.54932	20.0365	47.071	32.1311	26.498	29.5822	4.04059	21.8304	46.5446	64.3341	50.5926	55.9616	54.8422	PREDICTED: laccase-3-like [Pyrus x bretschneideri]
		LOC103935674	4.98176	3.4125	1.98783	2.00713	5.43261	1.06448	0.657949	2.92509	0.615461	4.74907	5.06234	2.54337	5.66411	4.31245	9.08095	0	0	0	PREDICTED: laccase-5-like [Pyrus x bretschneideri]
		LOC103942223	6.9284	7.32817	4.73273	5.36587	6.89557	13.9993	0.526574	1.62689	0.681272	19.3533	6.92804	8.16712	7.45805	6.3767	8.30233	0.18578	0.431609	0.398208	PREDICTED: laccase-12-like [Pyrus x bretschneideri]
		LOC103958656	4.52296	8.41999	2.43856	6.9135	7.11881	11.2381	0.594526	2.10215	0.796911	12.3505	6.18851	8.65995	7.22509	6.78465	9.33482	0.303318	0.270199	0.369518	PREDICTED: laccase-12-like [Pyrus x bretschneideri]
		LOC103959614	2.55697	1.37107	2.27861	0.386211	0.778381	0.638965	0.125821	0.775167	0.837966	1.63198	4.74392	2.79421	1.507	1.46387	0.520836	0.055117	0.119922	0.286762	PREDICTED: laccase-7-like [Pyrus x bretschneideri]
		LOC103938691	60.1263	13.5906	25.2126	41.6047	50.2853	32.6336	19.2827	31.6381	30.7098	58.2983	257.008	98.3438	389.277	552.828	319.249	19.1414	33.5962	45.699	PREDICTED: laccase-7-like [Pyrus x bretschneideri]
		LOC103959617	3.6246	0.798454	2.34435	0.110134	1.15532	1.20501	0.096561	0.089863	0.678752	1.43192	4.62832	1.93873	0.725711	1.43939	1.20585	0.074102	0.242274	0.273062	PREDICTED: laccase-7-like [Pyrus x bretschneideri]
		LOC103946137	1.22112	0.999628	1.03571	1.26352	3.0424	1.69634	28.9768	33.0244	24.6445	4.18225	0.943126	1.78594	1.61186	1.1899	0.830569	20.5949	15.0395	13.3703	PREDICTED: putative laccase-9 [Pyrus x bretschneideri]
		LOC103943300	12.7094	2.24821	4.21539	2.05049	3.55377	3.71667	0.253415	0.282827	0.309142	5.94319	11.5698	9.37858	3.58533	1.79752	5.9738	0.525813	0.206045	0.644324	PREDICTED: laccase-15-like [Pyrus x bretschneideri]
		LOC103943301	1.72509	0.314227	2.35239	0.446295	2.96263	2.29704	1.44267	1.12563	1.376	0.956429	0.589549	1.23322	1.37343	3.16197	2.7686	0.184382	0.374373	0.311207	PREDICTED: laccase-15-like [Pyrus x bretschneideri]
		LOC103951512	3.7397	1.89872	1.91474	0.185557	0.027617	0.916055	0.219053	0.092987	0.140392	1.81976	5.94372	1.9397	6.00989	3.77638	1.50923	0.137758	0.341005	1.07515	PREDICTED: laccase-15-like [Pyrus x bretschneideri]
		LOC103958657	35.7488	25.4187	7.14222	19.0282	14.8764	9.91183	7.90996	17.6588	12.4857	32.5105	41.001	17.1392	95.6416	122.355	85.7189	36.0113	27.1815	22.8721	PREDICTED: laccase-12-like [Pyrus x bretschneideri]
		LOC103929799	2.28188	0.628021	3.59118	3.08325	1.73725	8.30978	0.681602	1.8601	1.20612	3.1339	2.55867	1.79658	8.42434	8.86257	5.06504	0.4821	1.64723	1.24662	PREDICTED: laccase-4-like [Pyrus x bretschneideri]
		LOC103938588	3.30747	0.981111	1.84604	5.00675	5.187	5.18442	0.957176	1.82655	1.08168	4.80664	4.02616	1.83817	10.4502	11.4146	5.80036	1.88964	3.07772	2.36638	PREDICTED: laccase-4-like [Pyrus x bretschneideri]
Transcription factors	bHLH	LOC103952555	2.48187	1.17246	2.98557	4.2815	5.79292	4.01015	12.3445	11.9763	13.9183	3.01135	2.82499	3.59162	7.19221	5.29974	4.76351	35.4351	26.3969	19.3965	PREDICTED: transcription factor bHLH80-like [Pyrus x bretschneideri]
		LOC103955638	1.03628	0.351846	0.372668	0	0.88703	0.501689	0.033703	0.181313	0.081903	1.79386	3.33451	2.76896	0.15755	0.498711	0.368373	0.252096	2.9575	0	PREDICTED: transcription factor bHLH94-like [Pyrus x bretschneideri]
		LOC103958263	7.91454	10.8057	12.7738	28.7742	51.2813	47.6203	59.448	81.427	88.294	31.9242	7.15629	7.70406	40.6912	16.0477	19.8346	225.19	99.1266	128.304	PREDICTED: transcription factor bHLH137-like [Pyrus x bretschneideri]
		LOC103961385	3.76829	2.53518	3.38799	4.04863	5.33439	11.1245	4.37216	6.95246	9.02358	8.90762	3.82921	2.87681	3.5522	5.91594	6.02876	2.76436	15.1986	9.97679	PREDICTED: transcription factor bHLH62 [Pyrus x bretschneideri]
		LOC103962455	3.77148	1.87315	2.74023	1.03541	1.56071	2.0162	0.824371	0.691282	1.08013	1.93955	2.17772	1.4382	1.12478	1.29991	0.706598	0.775961	0.820621	0.867195	PREDICTED: transcription factor bHLH96-like [Pyrus x bretschneideri]
		LOC103962914	13.2226	7.52277	7.89903	3.09803	0.935969	1.13551	0.333148	0.049475	0.297407	2.58252	3.71639	3.44644	0.811969	0.474768	2.05991	0.051534	0.11969	0	PREDICTED: transcription factor bHLH94-like [Pyrus x bretschneideri]
		LOC103958722	1.68528	1.2149	1.04812	0.548191	0.112872	0.375977	0.091024	0.071492	0.212197	0.981918	0.80824	0.638205	0.174692	0.249741	0.126575	0	0.449967	0.116817	PREDICTED: transcription factor bHLH112 isoform X1 [Pyrus x bretschneideri]
		LOC103966999	0.373002	1.05892	0.279739	0.273416	1.86274	0.070775	0.391545	0.204455	1.03902	0.358097	0.967785	0.754112	0.266949	0.738393	0.879519	3.08346	3.81341	4.46438	PREDICTED: transcription factor bHLH63-like isoform X1 [Pyrus x bretschneideri]
		LOC103967841	2.95548	2.02395	1.78279	1.9423	5.08708	1.91512	3.33583	5.14784	3.27158	5.01441	6.02185	4.32465	5.3726	6.91383	10.9589	6.32711	5.45907	7.02146	PREDICTED: transcription factor bHLH122-like isoform X1 [Pyrus x bretschneideri]
		LOC103929974	0.671353	1.89183	0.619494	0.110034	0.838062	0.105678	0.546983	0.224471	0.690979	1.99446	1.41551	0.427606	0.252767	1.60054	0.783778	2.50785	1.80589	1.0372	PREDICTED: transcription factor bHLH137 [Pyrus x bretschneideri]
		LOC103936408	6.96033	9.13771	5.64424	3.11939	5.37915	2.62546	1.99722	3.46776	4.02382	8.24048	7.67347	9.92406	8.12206	1.10017	9.1302	6.36612	3.32567	8.41821	PREDICTED: transcription factor bHLH93 [Pyrus x bretschneideri]
		LOC103936974	50.4626	26.0861	27.6092	16.7052	18.4593	19.8973	12.3996	10.025	10.4995	41.2804	44.3666	47.0232	20.6913	19.6831	27.0169	25.9999	8.03168	13.8992	PREDICTED: transcription factor bHLH51-like [Pyrus x bretschneideri]
		LOC103939710	18.1372	11.6341	19.4108	3.02459	2.09907	5.02273	9.99439	5.70542	13.9184	15.172	5.27499	5.79953	5.41554	3.75147	2.22983	8.30976	11.0653	10.6884	PREDICTED: transcription factor bHLH35-like [Pyrus x bretschneideri]
		LOC103940264	2.86372	0.492622	1.02916	1.47685	0.926817	1.04269	4.65039	3.69781	4.5522	4.96654	2.13247	0.930352	1.70946	3.18334	5.1247	11.0373	14.669	11.2731	PREDICTED: transcription factor bHLH36-like [Pyrus x bretschneideri]
		LOC103940198	2.10536	0.384107	1.74978	0.946513	1.14324	1.00745	0.941007	2.19392	2.25762	1.77354	4.96516	3.50544	3.34391	6.85948	9.37298	6.54246	5.86762	5.6087	PREDICTED: transcription factor bHLH30-like [Pyrus x bretschneideri]
		LOC103946553	0.879782	1.3967	0.92684	0.182677	0.028534	0.061242	0.11174	0.028693	0.029208	0.714473	0.938488	0.495031	0.142435	0	0.234018	0	0.034013	0.133613	PREDICTED: transcription factor bHLH123-like isoform X1 [Pyrus x bretschneideri]
		LOC103947032	0.849179	1.68413	0.758754	0.377918	0	0.393851	0.078487	0	0	0.735105	0.399882	0.498955	0.10935	0.259199	0.312716	0	0	0.046556	PREDICTED: transcription factor bHLH30 [Pyrus x bretschneideri]
		LOC103949094	14.2855	19.4215	21.5894	5.51624	8.28167	5.23083	5.93539	7.91815	8.38598	8.88446	10.7346	9.46042	1.85821	7.10017	5.43488	11.294	9.44471	7.59625	PREDICTED: transcription factor bHLH66-like [Pyrus x bretschneideri]
		LOC103928897	14.93	13.7044	8.88223	9.07146	11.516	7.85502	55.1797	45.7153	45.6141	17.3732	7.50722	8.4052	11.9065	14.2675	10.6623	141.22	69.2853	74.358	PREDICTED: transcription factor bHLH147 [Pyrus x bretschneideri]
		LOC103930079	9.00197	7.92197	7.13816	4.59417	3.449	4.87134	21.7081	22.3965	22.8614	11.4008	10.5822	7.4906	8.08668	8.29648	12.0561	37.1509	46.7972	42.0555	PREDICTED: transcription factor bHLH149-like [Pyrus x bretschneideri]
		LOC103934546	44.0048	55.0803	21.1482	17.6873	10.685	18.2203	24.0623	18.9525	14.2796	33.1595	37.2278	20.7361	19.7538	23.9217	27.7591	15.5506	15.9113	30.008	PREDICTED: transcription factor bHLH145-like [Pyrus x bretschneideri]
		LOC103937847	2.54272	3.72318	2.24299	1.96221	0.47623	0.919621	0.455714	0.078847	0.187316	0.975867	1.05835	1.64816	0.378202	1.30477	0.339849	0.187608	0.438819	0.591945	PREDICTED: transcription factor bHLH68-like [Pyrus x bretschneideri]
		LOC103938569	0.418559	0.13119	0.092161	0.13236	0.179191	0.381906	2.35103	1.91824	1.81869	0.172302	0.220695	0.199709	0.2474	0.652922	0.475994	0.720077	1.14812	1.89924	PREDICTED: transcription factor bHLH113-like [Pyrus x bretschneideri]
		LOC103947578	7.59656	5.34978	7.54357	17.7611	14.717	15.3745	11.8894	14.0545	13.5768	12.6096	10.5803	12.2731	18.1984	21.6867	28.3785	11.9973	14.7092	12.7593	BHLH domain class transcription factor [Pyrus communis]
		LOC103958903	33.338	32.9347	22.3412	12.3535	15.664	14.1952	10.7161	7.34637	8.87018	23.9519	22.0905	23.8416	15.1727	12.4284	13.4823	6.0248	11.3315	9.62834	PREDICTED: transcription factor bHLH155-like [Pyrus x bretschneideri]
		LOC103959499	9.36063	13.0188	9.25756	4.39434	2.00527	3.70656	5.34921	5.86036	6.98073	6.22798	4.31255	3.6657	2.46893	3.71865	2.29474	2.34286	1.83768	5.94985	PREDICTED: transcription factor bHLH113-like [Pyrus x bretschneideri]
		LOC103961291	6.99658	6.78995	8.5227	5.11158	8.78218	3.86393	24.0985	21.6765	31.1101	6.87488	3.74567	3.94422	5.37408	6.29793	5.41409	94.3673	24.9868	36.1265	PREDICTED: transcription factor bHLH147 [Pyrus x bretschneideri]
		LOC103962349	78.4545	82.5984	53.0438	45.6537	45.8435	55.635	91.8994	66.0519	44.9814	74.6788	62.0293	67.9041	45.6375	63.7385	39.3462	170.337	102.849	131.733	PREDICTED: transcription factor bHLH149 [Pyrus x bretschneideri]
		LOC103941211	7.6269	0.369647	0.875866	3.2862	5.73317	2.89175	0.416339	0.402801	0.628791	4.27172	16.723	8.07799	8.92141	8.26188	13.4227	0.406637	0.559041	0.934347	PREDICTED: transcription factor bHLH93-like [Pyrus x bretschneideri]
	MYB	LOC103950588	5.58532	1.13138	5.25288	9.49655	2.42873	3.76179	4.96874	3.9524	6.62162	2.87014	4.02192	1.37865	8.06699	17.356	6.07101	2.96319	2.01984	2.88249	PREDICTED: myb-related protein 308-like [Pyrus x bretschneideri]
		LOC103950589	2.44026	1.2564	2.9674	9.04559	5.67934	4.88589	6.15883	3.34851	6.84056	4.03813	2.52791	3.2148	8.25894	16.4172	10.2648	3.2476	2.12211	3.35126	PREDICTED: myb-related protein Zm38-like [Pyrus x bretschneideri]
		LOC103950909	19.4646	21.7166	14.8255	8.94595	5.99355	9.33626	16.7388	18.6301	12.5557	15.3508	18.2124	13.3688	6.75963	6.18406	4.98898	21.4429	25.678	16.3747	PREDICTED: transcription factor MYB1R1 [Pyrus x bretschneideri]
		LOC103951125	0.349829	0.204942	0.088608	0.637994	2.65542	0.516219	2.20397	2.88182	2.60776	1.58212	0.985606	0.455329	1.98771	2.4396	4.8217	3.97919	7.15456	6.53302	PREDICTED: transcription factor MYB122-like [Pyrus x bretschneideri]
		LOC103952062	0.256027	0.393333	0.136327	0.210959	0.250116	0.253391	1.25056	2.37506	2.25913	2.56711	1.288	0.780357	2.01798	2.10943	7.80051	1.15366	1.66752	0.588377	PREDICTED: myb-related protein Myb4-like [Pyrus x bretschneideri]
		LOC103951652	2.08144	0.363009	0.797159	2.24424	4.58514	1.5438	3.19925	8.12566	6.5767	5.62293	11.4297	2.66303	9.8483	22.3469	24.3498	10.5103	10.8305	8.3434	PREDICTED: transcription factor MYB36-like [Pyrus x bretschneideri]
		LOC103952966	9.15822	5.28567	10.7503	3.87982	3.65631	3.39066	3.6158	2.09196	2.73027	3.56508	7.1813	5.77133	1.55546	4.85696	2.38319	1.07509	1.63612	1.97378	PREDICTED: transcription factor MYB86-like [Pyrus x bretschneideri]
		LOC103953353	3.83481	0.229605	0.165363	3.01645	9.17647	4.18915	3.93519	5.79716	5.12182	3.04568	15.4004	3.56176	17.0206	24.8525	40.2352	20.9343	12.3963	16.9593	PREDICTED: transcription repressor MYB6-like [Pyrus x bretschneideri]
		LOC103952719	3.08864	0.918877	2.0444	4.2267	5.56746	3.25835	7.84045	13.4199	14.0422	2.69945	4.57145	2.41416	5.21857	19.465	3.45864	28.7472	15.9849	11.5742	PREDICTED: transcription repressor MYB6-like [Pyrus x bretschneideri]
		LOC103955301	0.925595	1.5207	1.58719	0.977163	1.68312	1.06336	6.6162	7.2909	7.42064	0.797451	1.69326	1.00292	1.31534	2.43647	0.880839	14.6586	11.5888	10.4568	PREDICTED: transcription factor MYB86-like [Pyrus x bretschneideri]
		LOC103956200	0.548162	0.591461	0.60974	0.451247	0	0.07303	0.049717	0.067975	0	0.38034	0.132443	0.285987	0.306546	0.154337	0.239085	0	0.080577	0	PREDICTED: myb-related protein 2-like isoform X1 [Pyrus x bretschneideri]
		LOC103956513	1.48857	1.64136	1.8381	2.09035	4.06692	1.42616	3.01824	8.52029	3.99312	2.2699	0.995224	1.23551	1.82652	1.58146	2.16624	2.39275	3.58649	6.05591	PREDICTED: myb family transcription factor EFM-like isoform X1 [Pyrus x bretschneideri]
		LOC103956423	0.77754	1.6062	1.89577	1.35077	1.83604	2.00937	4.36993	8.92582	5.36411	2.08155	2.34759	1.006	1.65881	2.06298	3.03514	4.8053	7.86485	9.76384	PREDICTED: myb family transcription factor EFM-like isoform X1 [Pyrus x bretschneideri]
		LOC103957898	2.17967	1.73907	1.74234	2.14692	2.38713	1.4819	1.45376	2.54689	1.42239	2.79013	3.13448	1.54812	3.22299	5.87254	10.9633	3.8712	4.25669	4.41538	PREDICTED: transcription factor MYB44-like [Pyrus x bretschneideri]
		LOC103958890	5.9848	8.96489	3.49496	12.1246	3.90633	16.2594	1.89212	0.760782	1.5185	14.0695	2.09014	3.68314	6.52011	5.46985	3.50097	3.30737	3.38803	1.83528	PREDICTED: myb-related protein Myb4-like [Pyrus x bretschneideri]
		LOC103959532	8.50364	5.84722	8.33287	3.2408	7.40589	12.3291	17.0613	16.9464	17.3799	21.0934	4.44148	6.34477	3.20698	1.04123	4.02082	12.2566	10.4902	14.6116	PREDICTED: transcriptional activator Myb-like [Pyrus x bretschneideri]
		LOC103960041	2.31786	0.554082	0.151774	1.91878	7.92466	2.20179	3.04266	3.90589	3.48327	9.61449	11.9958	1.84926	11.7848	18.946	20.7051	8.57884	8.34209	7.41741	PREDICTED: transcription factor MYB39-like [Pyrus x bretschneideri]
		LOC103962996	0.714881	1.98367	2.77235	1.26844	0.56108	1.34181	0.209809	0.106287	0.044137	1.53242	0.683288	1.33299	0.631619	0.972936	1.09829	0.591048	0	0.629078	PREDICTED: myb family transcription factor EFM-like [Pyrus x bretschneideri]
		LOC103964977	13.5357	11.4974	10.2006	10.779	9.65851	9.16284	8.5767	8.19974	5.88336	4.13403	3.38442	4.93777	5.50545	3.53555	22.5389	2.37161	4.0187	2.7773	PREDICTED: myb-related protein 306 [Pyrus x bretschneideri]
		LOC103927194	35.3633	36.6238	22.7456	29.3469	44.7149	19.2805	9.02234	11.4643	20.8853	19.2275	21.2191	17.462	30.7464	54.0657	25.3567	14.724	19.4153	12.4525	PREDICTED: myb-related protein 308-like [Pyrus x bretschneideri]
		LOC103929184	7.13426	7.98737	6.34097	3.87829	8.06562	4.10307	1.06853	3.30521	3.08302	5.72312	12.1134	6.53242	5.20754	12.4741	32.4399	5.99389	5.71289	6.33083	PREDICTED: myb family transcription factor EFM [Pyrus x bretschneideri]
		LOC103930480	2.10192	0.050489	0	3.95632	4.19308	1.73892	3.24888	7.49999	3.57619	6.71715	6.71292	1.85495	13.0696	24.7804	14.5206	9.87851	6.9981	8.07647	PREDICTED: transcription factor MYB39-like [Pyrus x bretschneideri]
		LOC103963302	2.03225	1.68758	0.996826	0.501322	2.85033	1.965	5.13472	6.00628	7.09233	5.63079	4.79742	2.08974	2.05858	5.92509	4.21091	5.71249	8.91258	6.91111	PREDICTED: transcription factor MYB80 [Pyrus x bretschneideri]
		LOC103932636	0.875154	1.95435	1.66571	0.754238	0.168397	0.394759	0.459318	0.090218	0.17935	0.348159	0.069319	0.694675	0.310483	0.496585	0.144764	0.196135	0.177589	0.360882	PREDICTED: myb family transcription factor APL-like [Pyrus x bretschneideri]
		LOC103933079	6.83617	21.2198	18.0077	3.33863	5.19619	10.7078	5.9134	7.17127	5.96585	8.65337	1.45304	8.09302	2.59876	0.45473	2.01328	1.17632	0.917183	1.54624	PREDICTED: myb-related protein 306-like [Pyrus x bretschneideri]
		LOC103952575	2.39939	3.8781	0.769795	1.33877	1.16403	0.998369	0.085788	0.087821	0.045454	3.06891	4.62603	1.58049	3.27347	5.15365	4.68326	0.608806	0.708185	0.540766	PREDICTED: transcription repressor MYB6-like [Pyrus x bretschneideri]
		LOC103933820	1.10075	0.779719	1.26185	0.895481	0.633478	0.451625	0.328564	0.342375	0.440946	1.01615	1.6086	0.655573	2.14239	2.41311	2.19321	0.340085	0.872592	0.457247	PREDICTED: transcriptional activator Myb-like [Pyrus x bretschneideri]
		LOC103935651	6.73158	3.8933	3.01437	2.17492	0.097838	0.094941	0	0	0	1.74686	0.226758	0.181238	0.089531	0.132248	0.03731	0	0	0	PREDICTED: transcription factor MYB46-like [Pyrus x bretschneideri]
		LOC103935652	6.93796	4.30157	3.08155	2.26997	0.13356	0.824208	0	0	0	2.31795	4.07078	2.20948	0.23513	0.154797	0.191577	0	0	0	PREDICTED: transcription factor MYB46-like [Pyrus x bretschneideri]
		LOC103938767	0.04054	0	0.490897	0.604289	0.360239	0.153922	9.17405	9.52736	6.403	0.32641	0.034939	0.050963	0.705075	5.7171	0.8619	22.2803	23.4082	24.5202	PREDICTED: myb family transcription factor PHL11 [Pyrus x bretschneideri]
		LOC103939891	0.39628	0.306596	0.585132	0.27897	0.249388	0.530679	4.9954	3.19072	5.13795	0.339015	0.349924	0	0.179748	0.90757	0.564689	4.02937	6.01529	9.15103	PREDICTED: myb-related protein 306-like [Pyrus x bretschneideri]
		LOC103941808	5.02674	4.10928	4.7938	6.1888	2.94576	3.98459	2.59611	1.65822	2.16226	4.87392	5.07184	3.4977	4.81344	7.55175	4.8541	2.07944	2.68792	1.40381	PREDICTED: myb-like protein M isoform X1 [Pyrus x bretschneideri]
		LOC103941953	1.64572	1.28211	3.83572	0.391862	0.428405	0.117759	17.8832	14.664	33.7365	4.15032	0.072473	0.195831	0.814489	0.297842	0.042279	10.7212	8.77546	12.2281	PREDICTED: myb-related protein Myb4-like [Pyrus x bretschneideri]
		LOC103943142	3.45871	0.740781	1.17231	1.65512	3.26529	2.42623	1.74771	3.53006	2.55406	2.41696	4.35238	1.68059	4.99961	5.6966	6.51218	8.43399	7.12129	4.58353	PREDICTED: putative Myb family transcription factor At1g14600 [Pyrus x bretschneideri]
		LOC103941921	3.33772	2.65779	2.01438	5.28387	5.10085	6.0603	6.8486	6.46261	5.76978	8.06624	9.56974	4.14291	12.6956	18.2126	20.1176	8.0544	11.2179	10.211	PREDICTED: myb-related protein 1-like [Pyrus x bretschneideri]
		LOC103945877	2.58635	1.84415	2.0857	0.813668	0.829493	0.856806	0	0	0	1.77058	0.644422	1.11213	0.785378	0.577665	0.590948	0	0	0	PREDICTED: transcription factor MYB46-like [Pyrus x bretschneideri]
		LOC103946882	1.97766	2.37639	1.73969	2.19628	2.09988	3.24094	0.722581	0.995749	0.868627	3.21818	4.05149	1.8254	4.19471	5.05637	9.34855	1.44508	1.59197	0.923564	PREDICTED: transcriptional activator Myb [Pyrus x bretschneideri]
		LOC103947039	1.84431	1.38199	1.76692	2.94482	6.11017	3.17219	3.66244	5.48195	4.17277	5.31334	12.6223	3.7431	10.5143	13.0899	18.3986	15.0103	12.3189	9.47283	PREDICTED: transcription repressor MYB6-like [Pyrus x bretschneideri]
	NAC	LOC103927431	147.109	70.7307	109.258	81.5501	58.3149	14.6112	43.4013	18.783	34.5602	150.649	162.112	82.2428	73.3759	87.8686	163.401	117.068	89.6745	40.616	PREDICTED: LOW QUALITY PROTEIN: NAC domain-containing protein 72 [Pyrus x bretschneideri]
		LOC103928005	0.523163	1.7453	1.57325	1.00724	4.68597	1.44964	3.35003	4.00546	3.18839	1.02702	0.918061	0.959955	1.30816	0.994983	0.92456	0.620296	2.613	3.37803	PREDICTED: NAC domain-containing protein 4-like isoform X2 [Pyrus x bretschneideri]
		LOC103929037	43.7146	33.9507	26.6194	56.9094	59.5551	107.563	39.0672	42.7258	44.8724	50.8132	122.698	81.8775	105.299	164.054	203.739	119.613	82.3457	77.2473	PREDICTED: NAC domain-containing protein 83-like [Pyrus x bretschneideri]
		LOC103931276	16.2495	23.3723	22.068	7.9993	15.7394	17.731	6.44097	4.26269	5.04312	30.2307	22.0779	37.7528	8.7192	10.6612	9.79303	8.73417	6.50709	8.08225	PREDICTED: NAC domain-containing protein 100-like [Pyrus x bretschneideri]
		LOC103932913	6.76468	3.9444	1.78644	2.36819	2.85562	1.3282	0.289738	0.63113	0.310447	0.980553	1.14006	0.560564	1.34193	1.80888	0.155535	0.126324	0.683392	0.220793	PREDICTED: NAC domain-containing protein 83-like [Pyrus x bretschneideri]
		LOC103936490	13.026	4.29277	10.2918	12.1412	8.82855	12.4373	1.56762	1.08317	1.19513	7.03267	6.30431	4.58959	7.40194	11.1105	8.15431	2.89131	1.69964	1.91919	PREDICTED: NAC domain-containing protein 73-like [Pyrus x bretschneideri]
		LOC103950701	53.1253	87.5957	42.8274	20.3713	7.82341	31.6214	0	0.139962	0	60.6902	39.0265	35.623	6.08089	14.0682	11.5963	0	0	0.058165	PREDICTED: NAC domain-containing protein 43-like [Pyrus x bretschneideri]
		LOC103964786	25.3843	21.6902	14.263	7.67176	17.1111	11.3517	10.8718	9.06006	8.64613	11.0073	11.1587	10.1468	13.2751	8.27306	6.61863	5.96634	9.00924	9.71641	PREDICTED: NAC domain-containing protein 62-like isoform X1 [Pyrus x bretschneideri]
		LOC103964791	3.58241	3.25609	4.6171	0.640722	1.25156	3.01153	1.68624	1.29893	1.96426	1.23813	3.86251	2.54838	2.66813	1.81368	1.56434	0.805053	2.10487	0.682886	PREDICTED: NAC domain-containing protein 4-like isoform X1 [Pyrus x bretschneideri]
		LOC103964804	16.0895	8.2613	8.77813	14.3349	6.97942	9.16165	3.18467	2.64355	2.57872	3.29187	3.14185	3.04842	6.1237	8.27598	3.24862	4.80912	1.8995	1.95206	PREDICTED: NAC domain-containing protein 69-like [Pyrus x bretschneideri]
		LOC103964998	5.98844	3.26805	4.06005	1.95939	7.79809	1.8942	2.43092	4.3452	3.89422	10.7152	10.4275	11.8015	5.10088	6.55058	23.8331	8.82097	7.21694	6.3919	NAC domain-containing protein 100-like [Pyrus x bretschneideri]
		LOC103965248	0.371045	0.72691	0.502087	0.403297	0.639966	0.445139	1.86413	1.96037	0.847851	0.485335	1.81404	0.653845	0.491321	0.673149	0.826162	2.03031	1.86967	1.98231	PREDICTED: NAC domain-containing protein 82-like [Pyrus x bretschneideri]
		LOC103965723	5.41479	2.02376	0.886737	0.424599	0.740742	0.428075	4.86381	1.49173	2.68801	1.79578	3.21771	2.14316	0.190246	0.635119	0.384215	2.95415	8.51644	3.23759	PREDICTED: NAC domain-containing protein 86 [Pyrus x bretschneideri]
		LOC103966979	4.95385	3.29169	8.26317	27.9157	8.02956	6.06592	40.4956	52.9523	45.4552	3.76371	3.98825	1.90249	10.1904	21.7914	5.83817	51.7933	53.9498	58.2743	PREDICTED: NAC transcription factor 56-like [Pyrus x bretschneideri]
		LOC103967817	10.2709	4.85297	10.5177	69.7736	28.2979	15.7568	69.2447	86.6488	84.6553	14.2397	20.7686	12.6393	48.3481	67.0287	62.3756	203.276	144.622	132.651	PREDICTED: NAC transcription factor 25 [Pyrus x bretschneideri]
	WRKY	LOC103930050	1.69683	0.422452	0.687183	1.70133	2.07373	0.463726	0.761747	2.60021	1.20106	3.11174	8.66696	1.25385	11.0438	9.38091	6.4686	5.99308	3.78107	4.47628	PREDICTED: probable WRKY transcription factor 24 [Pyrus x bretschneideri]
		LOC103933178	4.30964	6.02129	7.04249	1.39137	0.741091	2.10757	3.21073	4.30995	4.70974	10.2553	14.3988	8.52828	2.15244	2.49899	1.43884	3.03455	7.49761	5.01198	PREDICTED: WRKY transcription factor 22-like [Pyrus x bretschneideri]
		LOC103935109	8.10765	4.98156	2.98312	8.77872	20.7898	14.4573	2.75786	1.48528	3.99646	12.7376	10.5767	10.1425	11.6195	12.8221	42.6474	1.82125	3.728	4.35457	PREDICTED: probable WRKY transcription factor 75 [Pyrus x bretschneideri]
		LOC103935789	3.28634	3.10233	5.80321	0.073941	0.170796	0.925348	0	0	0.054952	4.41644	12.3164	6.89412	1.02903	0.726569	0.853065	0	0.12512	0.090897	PREDICTED: probable WRKY transcription factor 29 isoform X1 [Pyrus x bretschneideri]
		LOC103938975	0.098865	0.667216	0	0	28.7196	0.265824	3.69394	0.745518	4.18774	0	0	0.355882	10.2192	0	0	0.416043	0.170359	0.058602	PREDICTED: probable WRKY transcription factor 40 [Pyrus x bretschneideri]
		LOC103940628	4.238	27.583	26.6173	7.34017	3.63182	10.6715	54.9461	34.5992	23.4119	20.0929	10.9828	8.70276	5.01054	12.2865	3.45209	14.7226	9.20418	12.5396	PREDICTED: probable WRKY transcription factor 53 [Pyrus x bretschneideri]
		LOC103941853	1.68333	0.127939	0	2.83048	2.03851	0.264739	2.15552	2.24006	2.25603	1.3135	6.64495	1.29929	10.8857	15.6163	8.25487	7.01561	5.89041	2.55655	PREDICTED: probable WRKY transcription factor 24 [Pyrus x bretschneideri]
		LOC103944060	4.369	6.0253	6.72892	2.91516	6.12677	4.86954	9.91413	6.08284	7.08138	6.40371	5.27954	4.17416	5.28336	5.15002	4.04025	14.441	11.5382	10.5406	PREDICTED: probable WRKY transcription factor 65 [Pyrus x bretschneideri]
		LOC103944562	17.6428	24.9815	17.5411	15.0949	10.4364	19.666	51.5573	35.8854	22.9585	18.9683	17.802	20.8045	19.2739	12.4527	16.7993	40.6428	11.186	13.4947	PREDICTED: probable WRKY transcription factor 17 [Pyrus x bretschneideri]
		LOC103945078	19.6665	13.7488	9.88089	18.114	16.592	9.44582	24.0899	17.3412	15.2098	8.84732	11.9572	8.55892	12.6671	16.5103	20.3981	21.5955	27.7832	29.5326	PREDICTED: probable WRKY transcription factor 14 [Pyrus x bretschneideri]
		LOC103947214	7.59176	6.22619	9.22216	7.62401	8.82628	8.41312	3.80538	4.07001	5.58924	10.6176	8.14392	6.99453	7.21754	11.4679	14.207	3.67083	5.51204	5.49976	PREDICTED: probable WRKY transcription factor 3 [Pyrus x bretschneideri]
		LOC103950478	4.71554	20.3795	10.8068	4.58662	3.89289	4.86608	26.5421	25.8068	25.7075	14.7507	11.8066	6.17112	4.40475	11.775	5.95103	18.7476	20.7391	19.0719	PREDICTED: probable WRKY transcription factor 11 [Pyrus x bretschneideri]
		LOC103950860	0.983969	2.66575	0.932249	0.500311	0.448025	0.89937	0.313989	0.388783	0.175775	0.949251	0.848688	0.879835	0.371027	0.055443	0.456248	0	0.060899	0	PREDICTED: probable WRKY transcription factor 61 [Pyrus x bretschneideri]
		LOC103951389	1.05361	0.7537	0.339496	0.289185	0.275244	0.446667	0.192442	0.051205	0.162172	0.948794	3.8115	1.0151	0.351961	1.76118	0.606313	0.374046	0.04581	0.125353	PREDICTED: probable WRKY transcription factor 31 [Pyrus x bretschneideri]
		LOC103952331	3.02207	1.64744	0.87442	2.94233	2.97024	4.22237	0.984805	1.68359	0.985869	0.977336	1.14474	1.2338	0.430946	2.24959	1.70224	0.653584	0.724549	1.68566	PREDICTED: probable WRKY transcription factor 14 [Pyrus x bretschneideri]
		LOC103952502	3.8306	5.73517	3.12547	3.84993	11.948	14.4759	6.00516	4.74216	8.0769	7.67985	0.734111	4.90539	12.2125	2.00177	5.59552	0.426768	1.48696	2.0869	PREDICTED: probable WRKY transcription factor 50 [Pyrus x bretschneideri]
		LOC103953377	2.33868	2.70235	4.25306	0.026843	0.462394	0.279547	0.058354	0.208123	0.042836	2.99197	9.58424	5.82554	0.625465	1.03005	0.636443	0	0.27804	0	PREDICTED: probable WRKY transcription factor 29 [Pyrus x bretschneideri]
		LOC103953589	15.8552	30.23	21.5015	16.8151	24.6102	27.3483	57.7387	45.0338	38.7286	36.8379	28.1036	25.6787	23.8509	32.0988	32.9341	21.3828	11.0121	31.5393	PREDICTED: probable WRKY transcription factor 17 [Pyrus x bretschneideri]
		LOC103954386	4.66207	3.51204	7.26618	1.32627	1.78673	1.86734	2.70877	1.45164	1.46966	3.52546	2.44504	1.58224	1.70761	0.708191	0.120917	4.27707	3.10297	2.47404	PREDICTED: probable WRKY transcription factor 74 [Pyrus x bretschneideri]
		LOC103956875	5.48875	2.14534	4.04695	2.17351	0.672691	1.43659	9.78644	5.31975	6.99588	1.42342	1.90444	2.69734	2.34038	2.29399	0.143074	3.86002	4.93334	6.02196	PREDICTED: probable WRKY transcription factor 23 [Pyrus x bretschneideri]
		LOC103957105	31.4857	24.7245	24.5696	19.03	27.689	30.8408	66.5607	50.7515	43.1367	21.7057	19.19	22.5732	28.1889	36.0605	18.373	52.3601	41.6317	32.4646	PREDICTED: probable WRKY transcription factor 7 [Pyrus x bretschneideri]
		LOC103958748	1.54524	0.999497	0.866413	0.136773	0.165677	0.406698	0.093366	0.273323	0.295556	0.779696	3.78781	2.22168	0.349242	0.791247	0.721167	0.130466	0.02688	0.263886	PREDICTED: probable WRKY transcription factor 61 isoform X1 [Pyrus x bretschneideri]
		LOC103961349	0.955312	1.9251	1.07072	2.08766	3.18287	2.91032	3.599	6.43802	3.64314	3.46056	2.80681	2.234	4.00199	4.09646	6.24719	13.3386	3.66153	5.32678	PREDICTED: probable WRKY transcription factor 74 [Pyrus x bretschneideri]
		LOC103961588	12.556	20.3092	11.7306	8.26698	12.6465	19.5787	42.2736	25.9881	25.0181	17.476	13.4773	16.1982	15.0641	11.2132	7.04099	14.4307	13.2757	13.311	PREDICTED: probable WRKY transcription factor 15 [Pyrus x bretschneideri]
		LOC103962153	15.5942	31.6436	26.1942	21.3581	14.5212	31.128	61.7113	51.9655	41.5586	62.1507	30.0277	16.6165	16.544	45.7077	15.2606	8.60428	19.0348	26.794	PREDICTED: probable WRKY transcription factor 33 [Pyrus x bretschneideri]
		LOC103964033	9.66101	4.32706	3.14684	2.76384	1.40621	6.58945	0.288248	0.149391	1.00308	4.25376	0.227358	3.24663	4.55085	0.207931	1.3642	3.20233	0.29207	0.959501	PREDICTED: probable WRKY transcription factor 75 [Pyrus x bretschneideri]
	bZIP	LOC103933825	0.48732	2.85194	1.33685	1.12979	2.89963	1.35363	32.7866	22.1138	23.3306	0.532176	0.32542	0.028318	0.285244	2.06575	2.53422	19.5473	51.7449	49.3127	PREDICTED: bZIP transcription factor 2-like [Pyrus x bretschneideri]
		LOC103945441	0	0	0	0.026944	0	0	2.53421	2.6153	1.24898	0	0	0	0.102105	0.80465	0.176533	4.8497	3.39574	4.35985	PREDICTED: basic leucine zipper 34-like [Pyrus x bretschneideri]
		LOC103952673	0.714555	1.12488	1.72304	0.738358	2.14041	2.98257	22.9591	22.2026	14.3264	0.657101	0.660844	0.17842	1.91995	3.84328	2.35558	12.883	45.0604	45.0506	PREDICTED: bZIP transcription factor 11 [Pyrus x bretschneideri]
		LOC103957504	50.0771	58.0893	27.5178	12.6477	18.1522	12.5634	37.3884	36.8615	35.4398	59.0945	132.048	58.0037	28.3545	21.0013	19.0606	42.7684	31.3002	73.802	PREDICTED: basic leucine zipper 9-like [Pyrus x bretschneideri]
		LOC103961780	116.509	157.93	109.515	51.6113	63.3633	63.0555	60.9469	80.4261	71.5237	130.654	90.7301	66.3929	50.0692	68.445	53.9056	51.2334	58.9761	63.4794	PREDICTED: bZIP transcription factor 60 [Pyrus x bretschneideri]
		LOC103963977	1.06149	0.039108	0.271989	0.259246	0.72198	0.397406	0.777614	0.424706	0.843577	0.330844	0.572704	0.270635	0.163011	0.930096	0.174194	1.26497	2.91343	1.80129	PREDICTED: bZIP transcription factor 2-like [Pyrus x bretschneideri]
		LOC103964511	4.5539	4.16138	5.17178	9.28	1.77182	3.41064	1.07461	0.773432	0.525968	4.21342	9.63655	7.49994	3.87869	6.11258	4.64371	0.708889	1.46896	0.974263	PREDICTED: basic leucine zipper 9-like [Pyrus x bretschneideri]
		LOC103937805	89.6508	27.0417	59.7381	72.3711	69.886	26.7418	15.5424	7.82368	21.3003	51.4345	133.722	86.5714	104.253	83.0799	165.553	21.3164	21.3822	16.605	PREDICTED: bZIP transcription factor 11-like isoform X1 [Pyrus x bretschneideri]

## Sheet: Supplementary Table S5
Table S5. Detailed information of differentially expressed genes in the ‘Paleturquoise’ module
Gene name	G1-50d_FPKM	G2-50d_FPKM	G3-50d_FPKM	G1-75d_FPKM	G2-75d_FPKM	G3-75d_FPKM	G1-125d_FPKM	G2-125d_FPKM	G3-125d_FPKM	R1-50d_FPKM	R2-50d_FPKM	R3-50d_FPKM	R1-75d_FPKM	R2-75d_FPKM	R3-75d_FPKM	R1-125d_FPKM	R2-125d_FPKM	R3-125d_FPKM	NR_annotation
LOC103944085	1.15034	1.3645	1.11871	1.05638	1.87256	2.23996	1.10697	3.13089	2.33071	1.36314	1.41097	0.781946	2.43233	6.03935	4.1305	1.44035	2.89539	1.58745	PREDICTED: protein MALE DISCOVERER 1-like isoform X1 [Pyrus x bretschneideri]
LOC103960507	0.853511	0.432818	0.692311	0.643657	0.642297	0.536141	0.75625	1.20996	0.763053	0.873835	3.81397	0.966337	1.24397	2.28018	2.87562	0.892568	0.487173	1.50082	PREDICTED: sorbitol dehydrogenase-like [Pyrus x bretschneideri]
LOC103940534	6.7233	4.30949	2.44071	11.9524	6.62951	11.5918	4.37809	7.16067	2.56168	6.75603	5.37934	11.7767	9.77723	30.4947	39.4438	1.88436	6.49629	8.22452	PREDICTED: protein DETOXIFICATION 42-like [Pyrus x bretschneideri]
LOC103940513	3.9882	1.89396	2.68792	3.87556	4.91133	2.73048	2.77023	4.08758	3.85903	7.64142	13.1229	11.0826	11.4831	11.8745	28.5283	19.762	6.99745	8.11036	PREDICTED: uncharacterized protein LOC103940513 [Pyrus x bretschneideri]
LOC103959364	1.55269	0.249359	0.540412	1.48288	4.56837	1.00418	0.975575	2.5573	1.58647	3.13817	5.06722	1.02956	7.94568	10.287	11.396	7.21427	4.39238	3.91121	PREDICTED: uncharacterized protein LOC103959364 [Pyrus x bretschneideri]
LOC103963631	19.7831	2.9438	3.50799	20.3008	31.9875	15.1239	7.21671	10.8667	12.5899	27.2944	73.8994	20.0082	55.347	155.22	114.632	14.4054	19.2101	20.0396	PREDICTED: purple acid phosphatase 22-like [Pyrus x bretschneideri]
LOC103939328	5.72658	1.59096	4.24393	2.50802	2.13776	1.5223	2.83231	1.14357	1.99001	4.01121	7.76719	4.21343	11.5638	10.8781	3.13222	2.84023	3.07653	2.26232	PREDICTED: ethylene-responsive transcription factor RAP2-7-like isoform X1 [Pyrus x bretschneideri]
LOC103965247	12.4729	2.74633	4.38819	61.9378	39.1646	15.1397	14.6644	19.3283	10.2345	12.1815	22.6437	15.2823	40.1983	176.56	152.801	71.5249	48.5109	68.5574	PREDICTED: abscisic stress-ripening protein 3-like [Pyrus x bretschneideri]
LOC103935642	8.79091	0.629213	0.967753	8.65746	13.4179	7.33717	6.52062	16.9201	11.0734	19.4202	28.6777	5.22441	35.1875	63.1028	73.1235	19.2863	22.9412	19.7613	PREDICTED: glycerol-3-phosphate acyltransferase 5-like [Pyrus x bretschneideri]
LOC103952816	23.1998	24.9204	22.0305	33.073	42.7908	33.55	11.1885	15.886	14.9403	23.4295	28.0488	12.4714	58.4973	106.492	51.8001	26.4957	17.2653	11.7765	PREDICTED: uncharacterized protein LOC103952816 [Pyrus x bretschneideri]
LOC103938846	2.72334	0.586754	0.804033	1.63664	2.75431	1.79926	2.5118	4.21644	2.3586	4.9028	5.50434	1.22564	7.29875	11.4523	10.7516	4.77238	6.20073	5.84519	PREDICTED: protein CUP-SHAPED COTYLEDON 1 [Pyrus x bretschneideri]
LOC103962963	13.1368	2.85229	10.0778	12.7109	2.05911	1.47306	2.41892	3.5739	1.29598	16.0769	11.9574	5.03411	15.9519	9.85575	15.9189	4.11586	3.234	3.30214	PREDICTED: heat stress transcription factor C-1 isoform X1 [Pyrus x bretschneideri]
LOC103929955	18.3894	1.34027	5.55011	9.4842	1.13514	0.4026	1.84154	0.340497	1.34082	2.02021	16.1288	5.22973	24.9011	26.1818	3.89891	2.02443	1.37759	0.897566	PREDICTED: F-box/kelch-repeat protein At1g67480-like [Pyrus x bretschneideri]
LOC103967895	14.6362	6.00568	6.94375	42.385	7.82273	13.2457	8.29761	8.24249	2.67763	21.3394	31.3954	31.8708	32.545	56.7597	8.76951	12.6557	7.83339	6.36119	PREDICTED: zinc finger protein CONSTANS-LIKE 5-like isoform X1 [Pyrus x bretschneideri]
LOC103930444	4.65726	1.92767	1.49388	7.28845	6.04749	4.77052	2.58463	3.42318	1.72422	4.91802	5.22875	3.74569	8.01135	9.98648	8.7257	3.09111	3.26924	2.02197	PREDICTED: homeobox-leucine zipper protein GLABRA 2-like [Pyrus x bretschneideri]
LOC103956891	0.983451	0.833672	0.786518	2.00037	1.78629	2.00813	1.16367	0.683207	0.687757	0.898137	2.87936	1.95303	2.42642	5.33474	4.33314	0.697219	2.21232	2.10738	PREDICTED: uncharacterized protein C05D11.9-like isoform X1 [Pyrus x bretschneideri]
LOC103963213	8.13984	0.438407	0.486679	10.8399	14.2576	5.96406	9.20913	25.3781	15.5077	20.9682	38.4655	6.60318	61.0443	84.1341	74.5206	25.5239	32.6785	26.5095	PREDICTED: cytochrome P450 86A1 [Pyrus x bretschneideri]
LOC103964031	2.22851	0.097005	0.050504	2.44822	1.67738	1.27543	2.08772	5.05781	2.04882	3.98398	7.1792	2.4062	8.54083	18.4553	10.2507	6.74474	5.5624	4.9599	PREDICTED: palmitoyl-acyl carrier protein thioesterase, chloroplastic-like [Pyrus x bretschneideri]
LOC103937930	14.8075	28.7898	15.9208	34.2288	29.1655	28.2796	6.60054	8.55617	5.92475	32.4044	42.9881	33.5233	45.7897	46.156	49.5251	3.65923	9.68056	7.76928	PREDICTED: myosin-11-like [Pyrus x bretschneideri]
LOC103961764	7.42767	5.44747	4.18034	3.18761	7.7256	8.56635	7.92809	9.02115	7.91617	9.25568	15.7739	11.6185	16.3802	10.9479	32.4016	7.12688	6.1941	12.5192	PREDICTED: cinnamoyl-CoA reductase 2-like [Pyrus x bretschneideri]
LOC103961489	7.44587	1.70684	2.44636	6.12262	2.88344	4.53456	3.599	1.14301	2.25799	6.17539	20.3817	8.08426	12.2657	16.3471	14.0565	1.10195	3.21169	1.86973	PREDICTED: geraniol 8-hydroxylase-like isoform X1 [Pyrus x bretschneideri]
LOC103941921	3.33772	2.65779	2.01438	5.28387	5.10085	6.0603	6.8486	6.46261	5.76978	8.06624	9.56974	4.14291	12.6956	18.2126	20.1176	8.0544	11.2179	10.211	PREDICTED: myb-related protein 1-like [Pyrus x bretschneideri]
LOC103958946	27.0968	4.62533	6.25098	5.16896	8.62721	9.03896	9.13986	9.91608	10.9164	21.821	89.0192	28.3962	53.8356	58.4712	88.1592	5.15966	3.69833	3.21117	PREDICTED: peroxidase 4-like [Pyrus x bretschneideri]
LOC103961124	0.910643	0.463431	0.807297	1.18279	1.2133	1.01248	0.274998	0.569841	0.461421	1.25526	2.15101	1.48427	1.79014	2.53358	4.76334	0.384752	0.921054	0.890368	PREDICTED: transcription factor TGA2.2-like isoform X1 [Pyrus x bretschneideri]
LOC103954231	1.32384	0.686451	0.443437	2.10187	0.981273	1.14054	0.394231	1.1843	0.75591	0.962643	2.14971	2.07359	1.95758	2.27077	3.63031	1.1674	0.810776	0.993569	PREDICTED: transcription factor TGA2.2-like [Pyrus x bretschneideri]
LOC103943930	2.21623	1.49083	0.978493	2.16221	2.28617	2.2692	1.04494	1.79179	1.70373	3.07625	3.71345	1.19575	5.1086	6.32546	6.65299	2.94512	3.15914	2.79804	PREDICTED: uncharacterized protein LOC103943930 isoform X1 [Pyrus x bretschneideri]
LOC103942882	10.1678	18.7353	12.7334	34.8045	26.426	43.3349	16.3056	22.918	27.8958	24.1864	37.165	24.2655	45.3937	54.4554	138.371	42.6463	36.1188	50.2506	PREDICTED: delta-1-pyrroline-5-carboxylate synthase-like [Pyrus x bretschneideri]
LOC103956691	1.27963	1.84938	0.849842	1.92143	2.19661	1.3831	0.80671	0.824081	0.443311	1.0829	1.69978	1.04216	3.07549	2.27368	11.2363	2.43576	2.43502	2.98883	PREDICTED: uncharacterized membrane protein At3g27390-like [Pyrus x bretschneideri]
LOC103965750	4.98127	2.65779	1.61815	1.84282	2.95855	4.84268	3.27103	2.68004	3.24829	8.47912	7.16709	3.69366	8.10388	23.5483	8.39733	4.90599	5.83998	5.23599	PREDICTED: transcription factor JUNGBRUNNEN 1-like isoform X1 [Pyrus x bretschneideri]
LOC103930698	2.89904	0.719991	0.594513	1.03764	0.792982	2.25256	0.048294	0.43249	0.310806	1.52777	3.59143	1.21306	6.65012	7.04925	9.69595	0.219749	0	0.179764	PREDICTED: GDSL esterase/lipase 3-like [Pyrus x bretschneideri]
LOC103960473	2.7505	2.83296	1.93222	0.703661	3.25208	1.8304	1.47582	2.88695	2.36652	8.38023	5.8804	6.41188	2.39181	15.2718	8.74464	4.19749	2.21338	2.69572	PREDICTED: inorganic pyrophosphatase 1-like [Pyrus x bretschneideri]
LOC103947504	1.01036	1.009	0.239158	1.66143	1.74747	0.87032	0.622084	0.211726	0.924971	1.1534	0.995216	0.778672	1.13101	1.87419	3.73711	0.24683	0.258548	0.652292	PREDICTED: F-box protein At5g07610-like isoform X1 [Pyrus x bretschneideri]
LOC103965196	8.67994	0.292004	0.638086	7.2416	20.6072	10.7793	8.53	17.1934	14.2623	22.0532	29.5418	5.03649	30.0999	48.292	79.4782	34.3589	17.8867	23.0008	PREDICTED: GDSL esterase/lipase At2g23540-like [Pyrus x bretschneideri]
LOC103930694	1.94212	0.827873	0.380043	2.61935	1.12342	4.17011	0.879066	0.826897	0.598009	2.6589	3.31401	4.1726	2.87593	3.38782	9.34048	1.01565	0.773447	0.971945	PREDICTED: uncharacterized protein LOC103930694 [Pyrus x bretschneideri]
LOC103952924	0.257489	0.113443	0.371122	0.532124	2.30268	0.540248	1.56365	2.00432	1.91342	1.64105	1.53586	0.600653	4.10285	1.58727	8.8166	3.22408	1.83529	3.54893	PREDICTED: serine/threonine-protein kinase At5g01020-like [Pyrus x bretschneideri]
LOC103938691	60.1263	13.5906	25.2126	41.6047	50.2853	32.6336	19.2827	31.6381	30.7098	58.2983	257.008	98.3438	389.277	552.828	319.249	19.1414	33.5962	45.699	PREDICTED: laccase-7-like [Pyrus x bretschneideri]
LOC103964146	3.73843	4.95928	2.3626	4.88661	33.8426	3.49272	7.94479	12.9202	7.27441	9.45219	16.4939	4.27437	11.4353	25.1431	29.7204	12.1027	10.3038	10.0954	PREDICTED: long chain acyl-CoA synthetase 2-like [Pyrus x bretschneideri]
LOC103965475	0.658551	0.480743	1.46026	0.169946	0.641812	0.815888	0.615606	0.831352	0.990677	0.305181	4.28662	1.51492	2.47074	3.72243	3.58706	0.763564	0.631141	0.911133	PREDICTED: UDP-glycosyltransferase 86A1-like [Pyrus x bretschneideri]
LOC103928760	1.02091	0.198439	0.688599	1.2058	2.17858	1.76664	0.484313	0.571601	0.439294	1.47464	1.97995	1.10046	1.8081	4.47514	7.60585	0.368617	0.534825	0.332543	PREDICTED: long-chain-alcohol oxidase FAO2-like [Pyrus x bretschneideri]
LOC103931258	1.58424	0.3891	0.681675	0.406261	3.40212	1.76369	1.01616	1.67608	2.40975	3.89068	4.39021	1.00194	2.16385	5.56087	8.12275	1.52365	1.13229	1.37657	PREDICTED: transcription factor RAX3-like [Pyrus x bretschneideri]
LOC103946699	3.79556	0.047021	0.467939	4.92467	9.22343	2.30916	3.96194	8.21195	5.32753	6.22733	15.97	2.06609	22.9654	41.167	35.0874	20.8891	14.6779	11.3532	peroxidase 11 [Pyrus ussuriensis x Pyrus communis]
LOC103958657	35.7488	25.4187	7.14222	19.0282	14.8764	9.91183	7.90996	17.6588	12.4857	32.5105	41.001	17.1392	95.6416	122.355	85.7189	36.0113	27.1815	22.8721	laccase-12-like [Pyrus ussuriensis x Pyrus communis]
LOC103953078	0.066834	0	0	1.17293	2.29015	2.04067	0.361814	0.207766	0.790804	0.885084	0.82854	0.224404	6.29958	10.8224	9.98639	1.27137	1.10829	2.65384	PREDICTED: protein RADIALIS-like 6 [Pyrus x bretschneideri]
LOC103952768	8.30396	0.511494	0.81266	10.381	8.46	4.52843	6.15459	13.0773	10.5297	14.1426	21.2238	3.05356	72.9715	103.74	59.2102	30.7831	19.949	17.8339	PREDICTED: mavicyanin-like [Pyrus x bretschneideri]
LOC103961347	75.5175	33.9945	48.3584	66.2068	100.822	92.8193	65.8763	56.0763	45.0819	79.4092	111.202	96.7374	98.1418	334.042	237.051	66.7073	58.428	80.3557	PREDICTED: histone H1.2-like [Pyrus x bretschneideri]
LOC103964450	3.90638	1.70756	2.67621	1.99832	1.31339	1.60869	0.801363	2.12255	3.41862	6.41757	6.86978	11.168	9.45153	29.1221	21.5627	11.2056	2.51406	8.69323	cysteine-rich and transmembrane domain-containing protein A [Pyrus ussuriensis x Pyrus communis]
LOC103940192	1.82067	0.202591	0.729195	1.09534	2.234	3.46061	0.448841	1.07658	0.838051	2.96684	6.85053	5.61019	3.11454	3.3359	19.1543	0.579372	0.93185	0.809352	PREDICTED: ABC transporter G family member 22-like isoform X1 [Pyrus x bretschneideri]
LOC103960185	1.21282	0.254421	0.386877	0.67554	0.984225	1.08962	0.881595	1.1726	0.82625	1.08094	1.6927	1.24372	2.05675	2.58822	3.81707	1.60351	1.69198	1.23171	PREDICTED: probable LRR receptor-like serine/threonine-protein kinase At1g06840 [Pyrus x bretschneideri]
LOC103959241	16.7836	0.533965	2.19738	19.2012	31.1045	6.16453	13.2321	18.0195	18.7863	18.3335	34.3756	6.0035	77.6871	105.672	79.8909	25.7004	29.9796	31.1375	PREDICTED: non-specific lipid-transfer protein-like protein At2g13820 isoform X1 [Pyrus x bretschneideri]
LOC103951196	3.22717	1.70524	2.46132	0.490277	1.86866	3.12841	1.22118	0.846869	1.87314	1.96962	1.99521	2.88849	3.3699	4.37462	6.12328	0.394204	0.284789	0.562314	PREDICTED: uncharacterized protein LOC103951196 [Pyrus x bretschneideri]
LOC103940505	4.36411	3.70987	2.97422	6.04755	2.75739	3.87307	2.12216	1.2242	0.696237	4.00638	4.06316	2.92076	5.54342	13.3559	6.26216	1.87991	2.91444	3.3714	PREDICTED: sucrose synthase-like [Pyrus x bretschneideri]
LOC103962484	1.87982	3.1253	1.70454	1.06626	9.13952	2.95853	0.636092	0.085215	0.774977	4.68884	3.83729	6.16316	1.76268	2.48017	30.9776	0.464489	0.274663	1.12481	PREDICTED: protein DETOXIFICATION 27-like [Pyrus x bretschneideri]
LOC103958096	1.00988	0.75061	3.43535	22.4021	9.34377	19.2782	6.8238	2.22357	5.04804	7.16394	6.03164	11.7397	9.94605	160.203	63.8171	19.918	8.97621	66.2464	PREDICTED: uncharacterized protein LOC103958096 [Pyrus x bretschneideri]
LOC103960382	3.98458	3.23759	4.587	2.25425	2.63287	2.38757	3.60727	3.39631	3.45593	3.60617	14.097	10.7101	7.08254	10.8534	6.37844	2.31028	4.76689	4.831	PREDICTED: probable aldo-keto reductase 2 [Pyrus x bretschneideri]
LOC103955979	11.8874	1.14489	1.20046	18.1001	29.7022	17.0282	6.23743	17.454	16.774	33.2655	50.1061	10.1578	95.4517	139.458	114.929	18.9028	23.7076	17.2254	PREDICTED: GDSL esterase/lipase At2g23540-like [Pyrus x bretschneideri]
LOC103930107	4.68674	0.343529	0.188456	3.79667	12.324	3.92245	4.79382	3.35896	1.87853	13.8277	37.8604	9.81927	20.2536	33.11	29.0888	14.156	9.34628	8.88015	PREDICTED: aldehyde oxidase GLOX1-like [Pyrus x bretschneideri]
LOC108866420	7.30567	0.464055	0.802694	12.2951	8.36836	7.41075	7.2323	23.7927	10.2396	23.9858	25.1709	6.04005	61.9102	87.0703	42.8772	70.8696	28.0817	25.519	proline-rich receptor-like protein kinase PERK2 [Pyrus ussuriensis x Pyrus communis]
LOC108867073	3.76893	1.98131	1.5846	2.26513	11.4618	5.14298	1.72824	3.82258	3.55331	4.73759	7.27088	5.65965	11.4367	31.8634	8.38953	3.56682	1.15172	3.41998	PREDICTED: (R)-mandelonitrile lyase 2-like [Pyrus x bretschneideri]
LOC103931813	161.686	146.395	158.788	478.257	320.389	464.018	121.619	57.3013	149.879	237.053	272.785	293.872	889.628	584.995	350.234	291.585	206.768	163.869	PREDICTED: early nodulin-75-like isoform X1 [Pyrus x bretschneideri]
LOC103967193	0.633313	0.122341	0.090537	0.469763	2.50272	0.576593	0.63069	0.274107	0.466439	1.32341	2.2985	1.32146	3.1768	1.59074	5.47794	0	1.12375	0.098466	PREDICTED: fumarate hydratase 1, mitochondrial-like [Pyrus x bretschneideri]
LOC103947258	2.94425	2.39784	2.34138	2.01189	2.8666	1.32555	1.59549	2.38989	1.9256	2.44025	1.78096	1.55588	1.07157	4.61991	27.9584	7.58833	2.92576	5.77	PREDICTED: transcription factor TGA2.3-like isoform X1 [Pyrus x bretschneideri]
LOC103930769	0.59951	0.463614	18.7271	2.10559	32.1237	3.00254	2.98285	0.853868	19.7666	22.9186	0	0	0.855372	0.434888	0.444801	28.2853	7.54211	0.862885	PREDICTED: probable E3 ubiquitin-protein ligase RHY1A [Pyrus x bretschneideri]
LOC103943583	3.77611	1.79005	1.82161	8.68524	5.28802	4.42504	4.13093	5.61167	6.15071	21.9268	12.721	2.29842	45.377	78.8915	58.8233	25.7393	23.2147	22.5545	PREDICTED: uncharacterized protein LOC103943583 [Pyrus x bretschneideri]
LOC103940295	1.50009	1.63948	1.05552	3.30962	4.16091	3.47473	0.907409	0.968734	0.868999	5.08738	13.0612	3.85879	9.81068	11.2199	9.52442	2.18875	4.74496	2.32806	PREDICTED: uncharacterized protein LOC103940295 [Pyrus x bretschneideri]
LOC103957276	10.9185	0.641346	1.96107	7.78889	0.922048	2.9672	6.88799	22.0974	27.348	14.595	9.69026	3.41773	10.3022	13.6133	72.8375	30.3808	7.33504	4.46212	PREDICTED: pollen-specific leucine-rich repeat extensin-like protein 1 [Pyrus x bretschneideri]
LOC108865332	1.16911	0.519365	0.150482	0.364978	23.6879	0.064426	2.12722	6.81305	1.61427	1.69129	15.9358	6.67208	13.9192	8.87626	33.0597	0.308471	1.40681	1.54034	PREDICTED: extensin-3-like isoform X1 [Pyrus x bretschneideri]
LOC103941350	12.0285	0.226893	2.24424	4.49204	32.4662	21.7281	5.80173	4.66504	15.2071	6.16115	24.3639	5.50116	92.4907	73.653	197.921	1.34799	0.739837	0.838459	PREDICTED: germin-like protein subfamily 1 member 13 [Pyrus x bretschneideri]
LOC103955365	1.98156	0.474713	0.885089	4.13743	0.885209	0.792482	0.440089	0.571238	0.51428	0.382365	5.83819	1.89385	2.75623	12.1477	0.745697	0.189077	1.25611	0.969812	PREDICTED: IQ domain-containing protein IQM1-like [Pyrus x bretschneideri]
LOC103930024	3.68378	1.35203	1.67923	1.46335	3.47771	2.16305	1.00827	2.93081	2.46601	3.79236	7.38199	3.65667	6.106	10.9383	12.1173	3.55069	2.66986	2.24672	PREDICTED: zinc finger protein ZAT12-like [Pyrus x bretschneideri]
LOC103951896	11.0328	2.51956	3.62244	7.31535	7.12389	6.81501	7.13471	12.4259	13.2586	12.4928	14.5342	7.10097	19.6424	37.7226	21.1779	8.57115	22.6821	14.2703	PREDICTED: protein phosphatase 2C 77-like isoform X1 [Pyrus x bretschneideri]
LOC103947692	1.6204	0.65143	0.54917	1.04014	2.49214	1.431	0.075737	0.401507	0.136812	0.812912	2.91096	1.17462	4.0671	5.24321	3.51781	0.913885	0.609164	0.985867	PREDICTED: high affinity nitrate transporter 2.4-like [Pyrus x bretschneideri]
LOC103931181	4.16479	0.386386	4.22194	11.7034	0.151438	3.74906	9.24737	6.88411	3.70745	3.24686	0.222154	0.382733	0.405857	0.205889	0.951955	11.7669	0.371008	0.757921	PREDICTED: 26S proteasome non-ATPase regulatory subunit 7 homolog A-like [Pyrus x bretschneideri]
LOC103946298	5.12736	1.96245	0.203918	8.8947	167.255	29.6417	0	0.223149	2.92501	64.944	4.74968	54.3624	10.3324	9.72983	460.64	9.62684	2.26966	11.3509	PREDICTED: 11S globulin seed storage protein 2-like [Pyrus x bretschneideri]
LOC103938588	3.30747	0.981111	1.84604	5.00675	5.187	5.18442	0.957176	1.82655	1.08168	4.80664	4.02616	1.83817	10.4502	11.4146	5.80036	1.88964	3.07772	2.36638	PREDICTED: laccase-4-like [Pyrus x bretschneideri]
LOC103927354	1.23238	0.251175	0.042182	0.972539	1.69213	0.550512	1.66884	3.5819	1.52895	2.35506	4.53352	0.92219	6.2716	9.4779	7.92261	4.25651	4.57986	3.29505	PREDICTED: metalloendoproteinase 1-MMP [Pyrus x bretschneideri]
LOC103942622	9.60598	10.6564	5.41193	7.51757	4.55033	4.9436	2.43268	2.95763	2.21857	16.4017	15.6541	7.15381	15.6655	17.1157	21.2325	1.60392	1.39583	1.03383	PREDICTED: two-component response regulator ORR9-like isoform X1 [Pyrus x bretschneideri]
LOC103963866	0.315918	0.471031	1.97299	0.06305	0.745604	0.535823	0.985003	0.897796	2.57239	3.71648	0.669906	1.2594	2.51432	2.75733	8.01384	1.51577	0.924567	0.795061	PREDICTED: tyrosine-sulfated glycopeptide receptor 1-like [Pyrus x bretschneideri]
LOC103944483	5.35431	4.68719	5.15247	12.5213	6.93321	9.11213	4.39224	3.42475	3.74219	6.24286	8.94028	7.10955	11.4297	21.12	11.1693	4.82792	6.77308	5.31774	PREDICTED: probable serine/threonine-protein kinase DDB_G0278509 [Pyrus x bretschneideri]
LOC103947691	1.82347	0.764366	0.677744	1.82521	4.3917	1.80195	0.019579	0.293479	0.166304	0.371528	3.41525	1.78262	5.03961	6.95036	5.80632	0.384473	0.457896	0.331011	PREDICTED: high affinity nitrate transporter 2.4-like [Pyrus x bretschneideri]
LOC103942566	9.71876	0.821714	0.628647	10.2114	18.9535	6.39236	6.99471	11.5346	12.5962	22.1769	36.9945	6.50933	50.959	64.9792	73.8568	26.9188	20.6192	17.5193	PREDICTED: heavy metal-associated isoprenylated plant protein 3 [Pyrus x bretschneideri]
LOC103965331	2.33022	1.63809	1.72054	2.55226	2.94056	3.32075	0.887582	0.955355	1.13632	1.51685	2.03775	2.20485	3.43836	4.77945	4.00541	1.33864	1.28775	1.80399	PREDICTED: uncharacterized protein LOC103965331 [Pyrus x bretschneideri]
LOC103948430	2.46537	3.29754	2.72581	1.00387	3.41094	3.8303	0.544919	0.542156	0.950172	3.80502	5.5968	6.36717	3.21921	4.42968	12.3117	3.49351	1.07045	1.43755	PREDICTED: probable serine/threonine-protein kinase NAK [Pyrus x bretschneideri]
LOC103964650	4.41739	2.77014	2.76108	6.91275	3.85425	5.25966	3.89242	4.73813	3.80324	4.18656	3.59397	3.45897	11.1361	16.7126	8.37698	8.86198	6.70302	6.32314	PREDICTED: UDP-galactose/UDP-glucose transporter 2-like isoform X1 [Pyrus x bretschneideri]
LOC103956815	2.79086	8.29265	2.44841	5.34334	2.66927	4.30112	0.965509	0.655268	1.45686	4.52964	10.9167	4.35106	7.48886	10.6178	14.2512	0.458742	0.668502	0.548209	PREDICTED: universal stress protein PHOS32-like [Pyrus x bretschneideri]
LOC103931587	6.61618	4.94837	4.35953	3.67867	4.8558	8.04347	2.4825	1.60181	3.77935	9.21089	14.6029	9.46038	9.92627	11.5365	19.8846	4.16405	5.80282	5.1651	PREDICTED: 8-amino-7-oxononanoate synthase-like isoform X1 [Pyrus x bretschneideri]
LOC103933850	1.99385	0.891157	2.2623	2.33568	2.51802	3.27663	0.411556	0.896192	2.17395	1.80203	7.44826	2.63016	2.97811	5.7299	4.38881	2.29082	1.07472	0.977366	PREDICTED: uncharacterized protein LOC103933850 [Pyrus x bretschneideri]
LOC103944732	3.34395	4.53361	3.18658	9.41389	3.23003	10.1632	0.123124	0	0.107764	4.92185	4.70081	2.33425	7.54795	26.7179	5.37027	0	0.199437	0.23947	PREDICTED: heparan-alpha-glucosaminide N-acetyltransferase-like [Pyrus x bretschneideri]
LOC103947055	3.13377	1.01391	0.923995	2.707	6.17436	1.3493	2.07317	1.09459	1.38122	1.55298	3.44292	1.89389	3.30668	3.95918	11.3872	1.63251	0.984199	0.728934	PREDICTED: uncharacterized protein LOC103947055 [Pyrus x bretschneideri]
LOC103964157	11.6737	3.56242	3.65206	13.237	5.63946	5.45868	5.83764	6.58344	3.52295	12.8907	11.5116	8.11809	13.7331	28.1589	13.4731	2.90275	7.64736	5.34427	PREDICTED: uncharacterized protein LOC103964157 [Pyrus x bretschneideri]
LOC103929632	3.89411	0.447586	0.606606	1.38708	4.84418	1.65853	1.65589	3.30892	3.32174	4.97086	7.38545	3.20678	7.97171	20.2904	18.8431	8.55943	10.69	9.23914	PREDICTED: snRNA-activating protein complex subunit 4-like [Pyrus x bretschneideri]
LOC103964598	1.26	0.811831	0	0.178025	1.34814	1.27689	0.278416	1.41937	0.446438	3.82787	9.63336	4.44905	17.9229	34.5444	30.4203	0.404827	0	0	PREDICTED: organ-specific protein P4-like [Pyrus x bretschneideri]
LOC103949481	0.393172	0	0	0.956504	1.79846	1.28672	1.04005	2.60623	2.82804	1.51293	2.68101	0.494515	3.25686	7.89355	8.99611	3.85515	4.02499	3.83407	PREDICTED: protein DETOXIFICATION 12-like isoform X1 [Pyrus x bretschneideri]
LOC108867011	0.741323	0	1.10553	1.75529	0.14994	4.80058	2.12813	1.21043	12.1714	6.79454	4.58169	1.61097	9.98835	20.92	9.94451	2.20207	6.55703	9.05784	PREDICTED: G-type lectin S-receptor-like serine/threonine-protein kinase At1g11410, partial [Pyrus x bretschneideri]
LOC103938708	4.28816	3.89353	3.91904	3.91428	8.86931	2.42047	11.0645	7.406	7.21493	3.05202	2.10478	2.91422	2.76071	1.23546	1.72998	4.96732	8.05194	6.97695	PREDICTED: TMV resistance protein N-like isoform X1 [Pyrus x bretschneideri]
LOC103962417	0.549321	0.308353	3.04956	4.52433	0	2.92801	0.073599	0.178192	1.11135	0.960937	2.71957	1.69293	4.03943	15.7221	3.34223	0.139481	0.913844	0.867915	PREDICTED: probable flavin-containing monooxygenase 1 [Pyrus x bretschneideri]
LOC103929636	0.854958	0.19961	0.288638	2.13888	4.99883	2.48429	1.11722	0.736518	0.912675	4.27708	10.1122	3.89392	10.5584	14.1249	15.0955	8.06931	3.6107	5.50595	PREDICTED: homeobox protein knotted-1-like 1 [Pyrus x bretschneideri]
LOC103961488	6.58303	1.75923	2.19505	4.54153	2.81772	4.28685	3.13037	0.581828	1.97944	5.27777	17.4245	7.47213	6.23673	11.3641	9.30108	0.733212	1.7709	2.10707	PREDICTED: geraniol 8-hydroxylase-like isoform X1 [Pyrus x bretschneideri]
LOC103943793	5.71094	1.68614	4.31541	3.27698	1.04348	1.33545	1.41937	1.14213	1.59722	4.05927	7.33362	4.17094	8.23532	10.8185	2.81998	2.83181	2.81159	2.34947	PREDICTED: ethylene-responsive transcription factor RAP2-7-like isoform X1 [Pyrus x bretschneideri]
LOC108866012	75.2814	5.78332	7.62293	66.4679	117.445	58.0501	75.5845	184.345	123.454	194.603	222.048	43.4756	398.57	560.711	471.092	432.307	259.916	206.509	PREDICTED: vegetative cell wall protein gp1-like [Pyrus x bretschneideri]
LOC103963535	1.89385	0.249867	0.187896	3.07906	9.67967	3.16395	3.35449	12.9416	8.03472	9.35142	10.0572	1.23809	10.5082	30.5326	30.8517	13.8631	12.3953	10.1701	PREDICTED: probable pectinesterase 29 [Pyrus x bretschneideri]
LOC103964024	19.0367	1.91622	1.57688	19.4032	17.4183	13.8801	20.4148	18.9014	18.2416	36.2085	72.1837	12.9939	57.5525	91.4187	76.8443	48.0634	54.2939	47.2506	PREDICTED: omega-hydroxypalmitate O-feruloyl transferase-like [Pyrus x bretschneideri]
LOC103957193	11.379	0.192202	1.17559	8.94973	10.1908	6.24133	4.46877	10.3058	7.37193	12.3727	20.7314	8.30023	57.5537	46.8123	46.4307	16.5347	6.64209	5.14339	PREDICTED: vegetative cell wall protein gp1-like [Pyrus x bretschneideri]
LOC103941351	34.141	3.27087	3.17865	20.0225	21.3323	7.62885	30.8044	33.3746	42.2592	22.1931	106.478	14.1837	78.0864	463.899	235.795	56.8801	54.7096	65.5897	PREDICTED: germin-like protein subfamily 1 member 17 [Pyrus x bretschneideri]
LOC103940885	16.8486	13.3673	36.0847	73.0181	8.18142	232.197	2.66496	0.656875	1.8862	66.5406	56.3366	75.2993	163.769	268.626	104.478	0.64935	5.99546	6.48281	PREDICTED: low-temperature-induced 65 kDa protein-like isoform X1 [Pyrus x bretschneideri]
LOC103949207	1.93857	0.170148	0.347591	1.53872	7.02682	1.91593	3.09792	6.16346	5.11422	8.12266	21.3343	5.24152	25.4082	29.7704	50.3737	11.0628	14.0126	11.79	PREDICTED: uncharacterized protein LOC103930783 [Pyrus x bretschneideri]
LOC103946333	1.01804	0.134199	0.725414	0.85454	0.61317	0.508801	0.756124	0.605772	0.695628	1.26645	2.42381	1.37771	1.69488	3.75104	2.57259	0.879185	1.34336	1.46417	PREDICTED: magnesium transporter MRS2-4-like [Pyrus x bretschneideri]
LOC103928032	3.35899	1.61072	1.79923	2.49372	4.66319	4.74113	3.95764	6.99419	4.46988	2.85773	6.6486	4.01344	9.2509	13.7171	15.0881	7.65024	6.93752	4.77423	PREDICTED: non-specific lipid-transfer protein-like protein At2g13820 [Pyrus x bretschneideri]
LOC103937646	2.26708	0.507899	0	2.06189	0.635049	12.5928	1.67078	23.4997	3.97328	10.126	24.7595	6.42984	48.5414	64.2639	58.923	59.6258	21.6496	12.9083	PREDICTED: non-specific lipid-transfer protein-like protein At2g13820 [Pyrus x bretschneideri]
LOC103931879	1.89129	0.107874	0.607618	2.42706	5.66627	0.397487	1.3229	1.97711	1.84556	0.854598	22.2164	2.64345	12.3033	43.2696	23.8186	23.0249	5.82965	6.05411	PREDICTED: MLP-like protein 328 [Pyrus x bretschneideri]
LOC103964621	3.43868	2.77838	0.403352	2.03284	3.89156	3.25208	3.77397	2.75029	2.46764	3.93909	20.0455	11.2584	10.4057	24.0308	30.2782	1.20298	1.67159	2.46667	PREDICTED: BURP domain protein USPL1-like [Pyrus x bretschneideri]
LOC103929064	2.02921	2.95906	2.77559	4.28202	6.08238	2.83725	3.50377	4.20186	2.72682	1.00501	0.201172	1.10086	3.61516	0.71274	0.620314	7.77811	3.76428	0.65607	PREDICTED: uncharacterized protein LOC103965262 isoform X1 [Pyrus x bretschneideri]
LOC103932928	0.49903	0.632403	1.66211	0.331732	0.979218	1.17346	0.850161	0.52503	1.39433	2.43503	3.92766	2.50901	2.83516	4.66294	5.06424	0.600263	2.40262	3.67605	PREDICTED: cystinosin homolog [Pyrus x bretschneideri]
LOC103933808	31.0992	2.65474	3.70362	22.1217	67.2211	21.8235	29.1747	26.9309	36.2407	87.6878	235.972	42.6976	235.244	483.659	170.013	48.7025	101.703	71.096	PREDICTED: germin-like protein subfamily 1 member 17 [Pyrus x bretschneideri]
LOC103946294	3.94357	1.04522	0.114951	6.69972	119.037	22.3021	0.127441	0.197282	2.35774	47.158	4.0933	39.9724	14.6044	12.951	295.677	2.05254	1.71556	8.28425	PREDICTED: 11S globulin seed storage protein 2-like [Pyrus x bretschneideri]
LOC103932334	0.838001	0.195653	0.029255	0.977683	1.73449	0.657089	1.00905	2.11507	1.60395	2.07827	2.99934	0.459474	4.57695	6.17192	6.13178	2.06811	3.08604	3.15732	PREDICTED: ABC transporter G family member 10-like [Pyrus x bretschneideri]
LOC103928423	2.09526	1.76219	1.93408	0.56109	1.55698	0.87885	6.01671	5.2496	3.12603	1.97125	7.90754	1.09364	7.85637	10.8789	5.58556	2.48089	4.25392	3.74161	PREDICTED: caffeoylshikimate esterase-like [Pyrus x bretschneideri]
LOC103930102	9.37147	2.33223	2.87801	9.88968	27.9716	11.9186	8.20959	12.024	12.4452	17.6253	42.3448	12.2794	33.9255	45.103	60.5233	8.99788	14.2287	13.0396	PREDICTED: aldehyde oxidase GLOX1-like [Pyrus x bretschneideri]
LOC103947825	18.7107	42.4433	18.0957	145.976	201.205	179.121	53.851	168.711	145.87	149.584	382.713	217.682	370.372	652.972	87.0551	91.4579	366.831	250.523	PREDICTED: uncharacterized protein LOC103947825 [Pyrus x bretschneideri]
LOC103938269	8.92299	4.82928	6.00221	15.5004	4.34557	16.4535	3.79572	2.5188	3.67473	8.20532	8.1051	8.25442	13.2984	18.1376	24.978	1.37203	2.94102	2.57113	PREDICTED: probable copper-transporting ATPase HMA5 [Pyrus x bretschneideri]
LOC103958709	28.634	2.12003	2.12656	26.639	64.1949	28.0349	39.5279	96.0675	63.8779	74.4215	106.718	22.2729	137.497	209.444	255.163	203.118	107.929	103.649	PREDICTED: GDSL esterase/lipase At1g74460-like [Pyrus x bretschneideri]
LOC103927247	0	0.157455	0.295732	0.317927	0.934712	0.158695	0.242922	0.945915	0.463645	0.8557	0.57779	0.068016	1.34917	4.16822	4.70442	1.59735	1.7855	1.25715	PREDICTED: serine/threonine-protein kinase CDL1-like [Pyrus x bretschneideri]
LOC103959548	1.94566	0.842464	0.203132	1.04478	9.84388	2.17145	1.61483	2.98963	2.58411	9.3205	7.74345	2.09893	10.7942	20.219	14.3069	5.26793	7.3676	7.18202	PREDICTED: patatin-like protein 2 [Pyrus x bretschneideri]
LOC103938750	71.8023	21.5129	26.0023	65.9289	78.3588	57.1816	22.0687	20.9114	32.5782	76.8913	85.7007	123.406	95.7274	52.6606	157.52	28.7696	52.5493	38.3139	PREDICTED: plant cysteine oxidase 2-like [Pyrus x bretschneideri]
LOC103964262	4.6628	1.26971	2.20006	6.53602	2.96365	5.2243	3.39739	1.53212	2.60779	5.74602	24.8581	8.11638	9.35345	15.4619	12.8337	0.248648	3.7545	2.25997	PREDICTED: geraniol 8-hydroxylase-like, partial [Pyrus x bretschneideri]
LOC103932966	0.95545	0.798306	0.638879	3.80956	13.8545	1.20698	0.222086	0.038295	0.196625	1.74029	1.22476	2.15037	1.19585	0.971942	133.603	3.50689	1.54981	1.66826	PREDICTED: WAT1-related protein At1g21890-like [Pyrus x bretschneideri]
LOC103939524	0.848267	1.38689	0.394563	1.86867	0.796513	0.660399	0.156734	1.11384	0.148434	1.81579	1.83821	2.98174	1.89852	5.21815	4.60825	0.93945	1.36322	0.972291	PREDICTED: MADS-box protein AGL42-like [Pyrus x bretschneideri]
LOC103950028	1.99239	0.208418	0.717923	1.45791	1.26689	2.11797	0.208928	0.23291	0.418865	1.55134	2.14963	1.90696	3.05741	2.83977	1.80073	0.461924	0.870508	0.484273	PREDICTED: UDP-glucuronate:xylan alpha-glucuronosyltransferase 2-like [Pyrus x bretschneideri]
LOC108867023	2.55908	1.35962	1.52546	0.669442	1.70579	0.525422	0.58056	0.510251	0.566122	1.37539	4.87689	2.37335	1.79427	4.56404	6.06754	0.762898	0.780981	1.14962	PREDICTED: uncharacterized protein LOC108867023 [Pyrus x bretschneideri]
LOC103942961	7.17493	0.56037	0.402516	7.16719	6.88605	3.64534	4.35148	12.0634	7.53305	15.176	21.6258	4.71872	25.4607	33.9246	44.86	17.3415	14.7816	11.1019	PREDICTED: glycerol-3-phosphate acyltransferase 5-like [Pyrus x bretschneideri]
LOC103936795	1.88701	0.767398	0.318511	3.58875	3.97326	1.18224	1.80446	4.17583	3.09605	2.3279	3.63544	1.25678	5.16307	11.7325	16.5342	4.54374	5.89209	8.22589	PREDICTED: premnaspirodiene oxygenase-like [Pyrus x bretschneideri]
LOC103946860	0.799205	0.115304	0.491594	0.359122	4.71123	11.3789	0.442626	0.847865	1.05544	1.13689	1.3497	0.440302	12.9919	15.3953	29.1536	0.859962	0.473357	0.921842	PREDICTED: germin-like protein subfamily 1 member 13 [Pyrus x bretschneideri]
LOC103935712	0.625046	0.136833	0	0.740507	2.06226	1.21807	1.17636	2.77462	1.41541	1.77417	3.33037	0.8859	4.42353	7.98152	8.0805	1.58751	3.40648	2.2356	PREDICTED: cysteine-rich repeat secretory protein 11 [Pyrus x bretschneideri]
LOC103944119	1.90295	0.061858	0.157778	2.68358	2.2356	1.51776	4.13017	5.86499	6.13015	3.8118	1.73602	0.91823	8.29453	37.2023	28.4406	5.39364	11.4509	12.0955	PREDICTED: phospholipase A1-IIgamma-like [Pyrus x bretschneideri]
LOC103955180	1.07605	1.17005	1.15864	0.504392	1.22004	0.863554	0.198564	0.16871	0.081635	2.41867	2.38623	1.07646	1.07363	0.918015	3.47997	0.257296	0.221429	0.59868	PREDICTED: uncharacterized protein LOC103955180 [Pyrus x bretschneideri]
LOC103929760	1.70624	0.655548	0.991734	1.44813	1.41032	1.40656	0.693926	1.55902	0.855117	1.3065	2.23561	2.21175	1.58682	2.67035	5.93088	0.379812	0.719428	1.793	PREDICTED: putative calcium-transporting ATPase 13, plasma membrane-type [Pyrus x bretschneideri]
LOC103930783	1.7218	0.135486	0.310349	1.24473	6.31113	1.5659	2.34179	4.86766	4.19931	6.36797	15.16	3.45431	17.755	22.5405	37.9306	9.30035	10.6255	9.20991	PREDICTED: uncharacterized protein LOC103930783 [Pyrus x bretschneideri]
LOC103927663	1.04	0.471688	0.343718	5.51127	3.43852	2.15454	3.10412	2.76219	2.01943	1.91013	8.54586	11.4818	9.00097	1.83814	12.2378	1.95361	1.98496	3.43542	PREDICTED: uncharacterized protein LOC103927663 [Pyrus x bretschneideri]
LOC103940125	2.16438	0.283094	0.363144	0.618723	0.925088	0.249895	0.614131	0.423786	0.327591	2.15102	4.92408	2.55552	2.8504	5.90307	3.04397	0.437795	2.35545	1.74117	PREDICTED: probable carboxylesterase 15 [Pyrus x bretschneideri]
LOC108867926	1.58972	1.79057	0.347116	0.567047	1.85	0.388977	0.485636	0.951131	0.914679	3.58193	4.64677	1.77217	3.93324	4.08482	2.77251	1.04475	1.38376	0.83469	PREDICTED: uncharacterized protein LOC108867926 [Pyrus x bretschneideri]
LOC103959949	21.3754	2.27034	2.53371	17.6652	53.2852	18.8091	49.6584	103.055	79.1182	99.5877	95.1533	14.8861	160.108	262.281	298.806	196.854	156.401	114.354	PREDICTED: GDSL esterase/lipase At5g37690-like isoform X1 [Pyrus x bretschneideri]
LOC103962994	6.83808	0.548859	0.574831	8.93647	22.798	9.08216	11.0441	21.414	18.3281	17.4586	27.6714	5.45638	53.8324	68.9759	70.9081	14.1615	37.6396	33.8779	PREDICTED: ABC transporter G family member 32-like [Pyrus x bretschneideri]
LOC103950122	31.5284	13.2238	18.8214	39.8973	27.2343	21.9512	21.1003	28.0803	18.0592	36.1805	39.5188	19.839	94.5027	113.583	69.4413	29.6205	24.4405	21.2306	PREDICTED: uncharacterized protein LOC103950122 [Pyrus x bretschneideri]
LOC103936603	1.44064	0.24644	0.588503	0.818051	2.24839	0.566664	0.813814	0.947401	1.24249	2.4137	2.44433	1.25741	3.28107	4.62948	9.1471	1.13354	4.95168	3.19224	PREDICTED: uncharacterized protein At4g19900-like [Pyrus x bretschneideri]
LOC103952062	0.256027	0.393333	0.136327	0.210959	0.250116	0.253391	1.25056	2.37506	2.25913	2.56711	1.288	0.780357	2.01798	2.10943	7.80051	1.15366	1.66752	0.588377	PREDICTED: myb-related protein Myb4-like [Pyrus x bretschneideri]
LOC103959489	1.05627	0.236732	0.35666	3.33643	0.300702	0.301791	0.21832	0.180994	0.247125	0.072493	1.59659	0.694387	3.84493	15.9056	5.7065	2.49175	0.533002	0.601805	PREDICTED: chalcone synthase-like [Pyrus x bretschneideri]
LOC108868078	4.76926	0.156461	0.212543	11.6096	9.25992	1.43779	4.88604	7.3587	7.82802	5.54425	8.14782	2.30609	27.0662	23.956	14.637	8.11707	6.63922	4.9949	PREDICTED: non-specific lipid transfer protein GPI-anchored 2-like [Pyrus x bretschneideri]
LOC103935109	8.10765	4.98156	2.98312	8.77872	20.7898	14.4573	2.75786	1.48528	3.99646	12.7376	10.5767	10.1425	11.6195	12.8221	42.6474	1.82125	3.728	4.35457	PREDICTED: probable WRKY transcription factor 75 [Pyrus x bretschneideri]
LOC103964421	7.44808	3.23875	1.60241	7.46978	8.82631	2.30402	2.98752	2.24144	0.688953	7.80457	27.1899	14.6315	11.5676	25.8087	25.0343	5.33006	14.1847	9.38717	PREDICTED: putative polyol transporter 1 [Pyrus x bretschneideri]
LOC103941815	7.74324	6.54044	7.95231	11.4816	3.00832	19.8226	0.90975	2.60228	3.54389	10.7578	14.6083	6.70341	18.8095	22.5615	25.9413	1.71457	1.13003	3.12541	PREDICTED: haloacid dehalogenase-like hydrolase domain-containing protein Sgpp [Pyrus x bretschneideri]
LOC103950685	4.1808	6.40037	5.14582	7.15465	36.9691	9.4267	3.40061	7.96092	3.72	7.04092	17	8.51962	12.5134	13.8835	66.006	26.4122	8.1167	8.3382	PREDICTED: uncharacterized protein LOC103950685 [Pyrus x bretschneideri]
LOC103944603	5.19089	2.42808	3.60902	4.13272	7.16592	4.90078	4.69884	2.53371	1.90706	7.78394	15.8081	12.9726	11.2186	11.0757	10.3456	4.38474	4.74174	6.37268	PREDICTED: G-type lectin S-receptor-like serine/threonine-protein kinase At4g03230 [Pyrus x bretschneideri]
LOC103936639	70.4393	25.3163	41.8663	143.749	48.6211	133.975	10.3416	3.61534	4.18421	61.1928	103.349	65.1967	162.689	473.66	41.5016	10.9691	20.4214	7.91207	PREDICTED: probable aquaporin PIP2-5 isoform X1 [Pyrus x bretschneideri]
LOC103929799	2.28188	0.628021	3.59118	3.08325	1.73725	8.30978	0.681602	1.8601	1.20612	3.1339	2.55867	1.79658	8.42434	8.86257	5.06504	0.4821	1.64723	1.24662	PREDICTED: laccase-4-like [Pyrus x bretschneideri]
LOC103959647	0.498544	0	0.998988	0.414873	0.175182	2.55957	1.17195	0.309791	4.58605	2.57811	2.03846	1.19723	5.34837	9.70821	6.75396	6.63927	2.80917	3.33188	PREDICTED: G-type lectin S-receptor-like serine/threonine-protein kinase At1g11410, partial [Pyrus x bretschneideri]
LOC103963990	1.65517	1.96631	2.80333	2.54701	0.689891	6.78178	2.67739	4.40142	2.76834	0.394977	0	0.524108	1.06763	0.448552	0.890148	3.35823	1.36911	3.92272	PREDICTED: uncharacterized protein LOC103963990 [Pyrus x bretschneideri]
LOC103962514	11.4471	4.54158	5.95835	38.8608	11.7769	6.79044	2.44605	1.94657	2.6735	17.0524	20.5272	23.3286	27.1353	21.9399	50.0623	0.724812	2.13989	1.47019	PREDICTED: disease resistance protein RPM1-like [Pyrus x bretschneideri]
LOC103950541	8.50546	4.03831	7.75247	2.46244	21.7926	4.83704	2.18612	2.90345	7.57216	38.304	9.34979	44.2642	2.73593	8.10989	81.0967	7.41377	2.79111	4.54482	PREDICTED: purple acid phosphatase 17-like [Pyrus x bretschneideri]
LOC103928387	172.563	158.564	121.588	522.587	203.771	350.191	42.1523	39.6355	56.2932	398.091	866.024	324.716	557.982	767.167	791.156	38.5583	66.716	57.2552	PREDICTED: protein SENESCENCE-ASSOCIATED GENE 21, mitochondrial-like [Pyrus x bretschneideri]
LOC103941853	1.68333	0.127939	0	2.83048	2.03851	0.264739	2.15552	2.24006	2.25603	1.3135	6.64495	1.29929	10.8857	15.6163	8.25487	7.01561	5.89041	2.55655	PREDICTED: probable WRKY transcription factor 24 [Pyrus x bretschneideri]
LOC103934156	7.19006	6.70948	8.05971	23.214	12.4483	28.5438	4.51586	2.41729	6.10755	17.052	23.2955	15.6015	20.8476	18.2381	80.7598	8.42618	4.76712	4.87759	PREDICTED: probable E3 ubiquitin-protein ligase BAH1-like 1 isoform X1 [Pyrus x bretschneideri]
LOC103953353	3.83481	0.229605	0.165363	3.01645	9.17647	4.18915	3.93519	5.79716	5.12182	3.04568	15.4004	3.56176	17.0206	24.8525	40.2352	20.9343	12.3963	16.9593	PREDICTED: transcription repressor MYB6-like [Pyrus x bretschneideri]
LOC103941306	4.14996	0.888927	0.435068	4.11499	4.26108	3.30987	3.382	5.72942	3.10869	7.38462	9.50628	2.47432	9.35535	14.2902	12.506	5.98273	5.11027	3.07449	PREDICTED: 3-ketoacyl-CoA synthase 11-like isoform X2 [Pyrus x bretschneideri]
LOC103938600	7.12538	1.12293	5.50313	4.94596	2.88303	6.32565	3.82949	1.27896	2.52996	3.97509	11.5348	6.26726	12.902	8.71105	7.41601	3.94615	3.48287	2.07461	PREDICTED: calmodulin-binding receptor-like cytoplasmic kinase 2 [Pyrus x bretschneideri]
LOC103962100	6.58229	1.37879	5.8118	12.7973	3.02853	6.93399	5.6478	3.51113	5.25407	3.5923	5.6857	5.40672	13.8769	14.3726	6.11249	1.98544	2.64693	3.27882	PREDICTED: uncharacterized protein LOC103962100 [Pyrus x bretschneideri]
LOC103949676	0.526521	0.630374	0.505561	3.14325	1.7808	2.59685	1.83987	2.30171	1.56825	1.18614	1.82282	1.42056	5.07006	4.36039	2.02561	1.60687	1.0029	1.24186	PREDICTED: uncharacterized protein At1g32220, chloroplastic-like [Pyrus x bretschneideri]
LOC103956079	3.89987	1.2684	0.579851	1.40495	2.48515	1.39717	1.3287	0.123474	0.769539	1.85835	9.31669	2.64469	4.64286	3.66941	6.52814	1.58669	1.55584	1.85044	PREDICTED: F-box/kelch-repeat protein At3g06240-like [Pyrus x bretschneideri]
LOC103937603	0.553289	0.228994	0.077873	0.751092	0.594906	0.290545	0.069134	0	0.437667	0.885289	1.31403	0.385897	2.84835	3.86649	3.53738	1.31672	1.3869	1.10051	PREDICTED: agamous-like MADS-box protein AGL19 [Pyrus x bretschneideri]
LOC103964998	5.98844	3.26805	4.06005	1.95939	7.79809	1.8942	2.43092	4.3452	3.89422	10.7152	10.4275	11.8015	5.10088	6.55058	23.8331	8.82097	7.21694	6.3919	NAC domain-containing protein 100-like [Pyrus ussuriensis x Pyrus communis]
LOC103929791	8.87749	1.15295	0.864931	8.01662	13.7957	6.69931	6.24409	7.64497	6.86609	13.0322	25.8804	5.9349	30.6907	44.6202	30.2603	11.1593	9.31449	10.3135	PREDICTED: 3-ketoacyl-CoA synthase 11-like [Pyrus x bretschneideri]
LOC103947149	9.78822	7.70255	9.9923	16.0284	22.4505	16.7022	4.40003	3.12653	4.81768	9.52304	14.9778	13.1931	18.0416	34.1307	30.496	10.3587	7.37839	8.21736	PREDICTED: ubiquitin receptor RAD23d-like [Pyrus x bretschneideri]
LOC103937809	329.129	100.821	352.118	1557.89	151.409	559.328	152.392	100.14	99.1177	299.456	661.418	345.07	1207.14	2483.43	386.845	91.8924	178.063	157.678	PREDICTED: cold-shock protein CS120-like [Pyrus x bretschneideri]
LOC103956699	3.55859	1.85806	0.944204	1.08481	2.16236	2.45094	2.93886	3.28503	3.59261	2.38877	5.92586	2.74635	4.21137	9.88695	7.43795	1.22593	2.43618	2.66298	PREDICTED: cysteine-rich receptor-like protein kinase 10 isoform X1 [Pyrus x bretschneideri]
LOC103956881	0.919284	0.940917	0.900042	2.20991	1.7078	1.49033	1.35139	0.637248	0.784022	0.985586	2.83204	1.95467	3.27655	4.81446	4.27435	0.711484	1.46698	1.8233	PREDICTED: uncharacterized protein C05D11.9-like isoform X1 [Pyrus x bretschneideri]
LOC103947705	1.54955	0.500442	0.288868	1.67384	5.78183	2.58169	2.4015	2.63125	1.71732	3.87595	8.28957	2.27689	5.02173	8.81959	13.5009	2.94827	4.44466	3.53898	PREDICTED: transcription factor RAX1-like [Pyrus x bretschneideri]
LOC103949245	1.74108	0.63955	1.17215	1.28262	1.36133	2.27803	0.491162	0.841592	1.13001	1.2565	3.19648	2.64836	3.28537	7.35032	6.40824	3.86689	2.59544	2.29735	PREDICTED: calcineurin B-like protein 7 [Pyrus x bretschneideri]
LOC103952826	9.22833	11.3112	9.76401	6.2973	16.6409	1.94078	9.52386	10.492	9.3037	2.14101	0	2.58063	2.0011	1.31668	1.0688	19.907	7.02768	4.47834	PREDICTED: tRNA-aminoacylation cofactor arc1-like [Pyrus x bretschneideri]
LOC103932539	2.61857	0.202074	0.635976	3.09407	0.195094	1.70331	0	0	0	1.43207	1.11458	2.24865	3.0542	5.29913	2.18817	0	0	0.513061	PREDICTED: acyl-CoA-binding protein-like [Pyrus x bretschneideri]
LOC103966555	19.3525	1.80233	1.13761	9.78613	12.1379	7.98309	14.4744	34.4567	22.3107	23.2025	60.5382	13.0715	52.1427	118.528	120.665	32.672	53.3041	49.2679	PREDICTED: omega-hydroxypalmitate O-feruloyl transferase-like [Pyrus x bretschneideri]
LOC103926810	1.00993	1.4655	1.62994	2.44905	2.62866	3.6455	1.24887	0.134918	1.11564	3.17202	3.46341	3.43383	3.96764	5.42266	3.01778	1.48408	1.36912	1.70889	PREDICTED: KH domain-containing protein HEN4-like isoform X1 [Pyrus x bretschneideri]
LOC108867045	3.6532	0.732269	1.60672	1.08143	3.22222	1.75184	1.36014	1.47732	1.93433	2.27674	6.15053	2.38162	2.78875	5.55651	6.91284	1.09036	0.967976	0.517951	PREDICTED: cellulose synthase-like protein H1 [Pyrus x bretschneideri]
LOC103954517	5.64679	2.13113	2.71138	10.2946	4.23486	4.84583	5.43999	1.97817	2.08553	3.12116	21.5823	7.64982	7.77818	22.4188	6.10438	2.7686	3.46054	1.54672	PREDICTED: putative lipid-transfer protein DIR1, partial [Pyrus x bretschneideri]
LOC103929026	12.6485	1.97875	3.36959	12.7737	16.1399	7.84721	3.28161	3.80835	3.73581	8.08048	24.9693	12.8612	24.6143	33.4159	58.0443	23.2913	8.69822	17.5392	PREDICTED: indole-3-acetic acid-induced protein ARG7-like [Pyrus x bretschneideri]
LOC103930728	28.6281	27.3718	25.2433	33.9139	27.2877	22.1441	21.0946	23.7342	16.1341	24.9911	102.484	37.4598	44.2697	99.1004	66.4031	11.2595	41.9081	38.4556	PREDICTED: histone H2A [Pyrus x bretschneideri]
LOC103936784	0.60109	0.722801	0.272534	1.87011	1.56475	0.492735	0.382329	0.123435	0.119405	0.558831	0.787754	0.706143	3.082	4.95193	11.9406	1.05727	1.18598	0.879181	PREDICTED: truncated transcription factor CAULIFLOWER A-like isoform X1 [Pyrus x bretschneideri]
LOC103961140	0	0	0.146381	0	0	3.83973	0	0.297404	0.113641	0.579276	0.151801	0.981441	9.07402	4.34758	2.40636	0	0	0.312515	PREDICTED: early light-induced protein 1, chloroplastic-like isoform X2 [Pyrus x bretschneideri]
LOC103938810	1.39169	1.08625	0.981157	0.621897	0.790066	0.563235	0.259441	0.55975	0.305427	3.13714	1.29614	0.781083	1.29844	1.56008	2.01007	0.605757	0.789413	0.795024	PREDICTED: mitogen-activated protein kinase kinase kinase 2-like [Pyrus x bretschneideri]
LOC103932967	6.17451	0.60062	0.470777	6.92672	10.1804	4.96241	7.98843	17.1012	13.5044	14.7105	21.2854	5.09872	33.9172	43.6631	50.0846	21.9813	28.9038	24.2313	PREDICTED: ABC transporter G family member 20-like [Pyrus x bretschneideri]
LOC103941235	72.314	25.9412	42.3548	145.162	49.8559	138.138	5.66639	3.73698	4.352	62.66	106.339	66.0499	102.287	481.272	42.6807	11.3786	2.92424	7.84991	PREDICTED: probable aquaporin PIP2-5 isoform X1 [Pyrus x bretschneideri]
LOC103950581	29.6023	8.50873	21.3389	93.6187	4.31178	20.4612	13.9667	14.3281	12.274	13.442	19.3151	17.2899	115.882	194.329	22.1444	16.6769	14.6586	14.7752	PREDICTED: LOW QUALITY PROTEIN: probable calcium-binding protein CML27 [Pyrus x bretschneideri]
LOC103930729	94.1953	72.0331	107.476	77.9721	87.7353	92.8413	36.3442	44.9935	34.9485	59.956	152.878	83.1183	159.067	228.578	101.334	6.57019	59.7971	67.5581	PREDICTED: actin-depolymerizing factor 1-like isoform X1 [Pyrus x bretschneideri]
LOC103967163	2.63359	0.377284	0.376067	0.907244	4.25322	1.10571	2.78689	10.025	5.88788	4.86995	9.50704	2.66871	5.03591	6.4268	13.5705	4.40339	4.7274	3.82587	PREDICTED: probable beta-D-xylosidase 2 [Pyrus x bretschneideri]
LOC103951709	4.99175	0.930593	1.18581	8.79204	7.26177	6.35944	1.69468	0.623085	1.21079	3.56858	12.748	5.68408	13.2629	22.541	20.532	5.00899	1.79029	2.37725	PREDICTED: homeobox protein knotted-1-like 2 [Pyrus x bretschneideri]
LOC103953508	2.93672	3.15408	2.33541	2.4096	4.83563	4.77517	0.410563	1.14191	0.757447	3.12117	4.27985	3.17178	4.39637	10.724	7.10395	1.7861	1.72443	2.39372	PREDICTED: potassium transporter 6-like [Pyrus x bretschneideri]
LOC103939960	2.06821	0.323333	0.174236	1.10965	1.09737	1.4104	1.65776	2.83124	2.86995	2.79357	3.44098	1.23342	3.38448	6.95159	10.6577	6.12016	3.53233	4.48197	PREDICTED: uncharacterized protein LOC103939960 [Pyrus x bretschneideri]
LOC103938711	11.7139	5.89706	3.91212	18.6201	66.5662	12.8691	30.0286	27.0562	27.0584	7.49544	27.7308	26.3133	35.8868	37.3437	123.082	40.5823	45.5292	38.0919	PREDICTED: plasma membrane ATPase 4-like [Pyrus x bretschneideri]
LOC103938679	2.70356	0.865592	1.33432	1.32389	3.3116	1.91003	3.59346	5.54167	3.20427	0.238453	0	0.596471	0	0	1.04329	6.13013	0.080761	3.67582	PREDICTED: uncharacterized protein LOC103938679 [Pyrus x bretschneideri]
LOC103951622	25.1137	38.9856	37.4731	50.2625	34.6889	49.5807	20.1636	21.1231	24.5668	53.0154	82.7041	68.4064	107.554	30.0273	89.488	31.1569	15.6593	23.1388	PREDICTED: protein yippee-like At4g27745 [Pyrus x bretschneideri]
LOC103941170	30.4059	7.79287	0.932833	23.2685	42.4491	2.17326	15.6171	12.0365	1.00393	2.27822	2.45335	2.84094	2.05897	1.54427	1.33146	39.8864	1.52445	1.87543	PREDICTED: replication protein A 70 kDa DNA-binding subunit B-like [Pyrus x bretschneideri]
LOC103940761	1.94336	0.923937	0.780257	3.46819	1.85238	2.3449	1.14355	1.22804	0.615918	2.03527	1.80061	1.80468	2.75833	4.73731	2.5126	0.641003	1.0959	1.03438	PREDICTED: transcription factor E2FA-like [Pyrus x bretschneideri]
LOC103930480	2.10192	0.050489	0	3.95632	4.19308	1.73892	3.24888	7.49999	3.57619	6.71715	6.71292	1.85495	13.0696	24.7804	14.5206	9.87851	6.9981	8.07647	PREDICTED: transcription factor MYB39-like [Pyrus x bretschneideri]
LOC103944549	13.7154	7.15028	10.5814	66.034	28.6806	37.8737	14.6305	14.6463	10.8312	22.0915	48.8444	27.6271	75.9161	157.323	59.6327	38.5072	20.0959	24.7277	PREDICTED: B-cell receptor-associated protein 31-like [Pyrus x bretschneideri]
LOC103967582	1.03916	5.05001	4.09613	0.898622	1.83076	3.09447	0.505535	2.05429	2.03376	3.05694	6.38094	5.84868	6.41096	6.64857	6.96246	1.06341	1.07944	2.30287	PREDICTED: uncharacterized protein LOC103967582 isoform X1 [Pyrus x bretschneideri]
LOC103953676	4.46853	0.652122	0.56787	3.70739	9.68362	2.83204	5.05069	19.8137	16.5705	11.976	23.4502	5.3221	30.5668	70.5474	89.4969	52.8747	20.6791	13.1655	PREDICTED: mavicyanin-like [Pyrus x bretschneideri]
LOC103927525	2.76026	0.1839	2.97878	5.16649	1.9539	3.84305	0.631657	0.701638	0.422381	1.49833	1.75295	2.49818	3.21065	36.1601	4.9501	11.0472	2.06368	3.91123	PREDICTED: cytokinin riboside 5'-monophosphate phosphoribohydrolase LOG8-like [Pyrus x bretschneideri]
LOC103960917	2.49314	3.49453	0.854307	12.3004	2.31608	4.54475	1.49215	2.39182	1.80862	1.21081	11.0223	11.6613	10.3884	5.00231	22.8082	1.76541	1.75627	1.49741	PREDICTED: kelch repeat-containing protein At3g27220-like [Pyrus x bretschneideri]
LOC103951688	1.44484	0.17255	0.465484	1.56295	1.11251	2.01239	0.705116	0.760263	1.52804	4.64028	7.0707	1.01196	4.2288	17.1249	9.23603	1.59185	4.99185	2.24974	PREDICTED: non-specific phospholipase C3-like [Pyrus x bretschneideri]
LOC103939930	1.47092	0.407577	0.379206	3.60847	5.74887	4.17453	2.81017	5.01872	4.198	7.33049	19.0314	2.89628	25.0761	59.162	45.0022	9.46298	17.4065	14.943	PREDICTED: GDSL esterase/lipase At4g26790-like [Pyrus x bretschneideri]
LOC103942958	4.7196	3.74797	2.38352	3.99541	7.41335	8.77209	7.3986	6.72838	6.87714	8.55285	9.63419	7.8035	11.3269	14.284	23.147	8.14309	6.43273	5.61864	PREDICTED: AT-hook motif nuclear-localized protein 15-like [Pyrus x bretschneideri]
LOC103931426	9.33413	0.915289	1.1062	7.49886	12.5553	8.33608	9.61921	26.4541	17.0792	24.2505	25.2086	6.48239	48.9353	54.0399	53.4568	28.2434	16.6295	19.4679	PREDICTED: GDSL esterase/lipase At1g74460-like [Pyrus x bretschneideri]
LOC103944470	1.50723	0.163662	0.073935	1.03453	1.21305	0.479783	0.1651	1.0281	0.789002	1.30339	2.94366	0.729922	3.98707	2.65417	3.28184	0.462931	1.15996	0.695032	PREDICTED: protein ODORANT1-like [Pyrus x bretschneideri]
LOC103927841	10.8139	10.7703	8.8962	25.4501	8.58602	12.2408	4.37545	2.84655	4.31295	14.78	11.3824	8.31741	20.2889	27.6609	18.1847	5.46701	5.6624	4.41226	PREDICTED: probable E3 ubiquitin-protein ligase LUL2 [Pyrus x bretschneideri]
LOC103938359	12.6099	6.67528	5.2306	14.8221	21.3646	10.7129	7.65694	16.9974	11.414	18.198	31.1029	6.8461	61.55	122.808	99.1097	41.0523	35.7317	36.7757	PREDICTED: dirigent protein 23-like [Pyrus x bretschneideri]
LOC103950588	5.58532	1.13138	5.25288	9.49655	2.42873	3.76179	4.96874	3.9524	6.62162	2.87014	4.02192	1.37865	8.06699	17.356	6.07101	2.96319	2.01984	2.88249	PREDICTED: myb-related protein 308-like [Pyrus x bretschneideri]
LOC103937647	0.469397	0.629819	0	0.517064	0	1.63306	0.802168	6.7621	0.794246	4.24491	15.1879	3.12215	35.1643	36.1781	21.8609	9.7983	8.45273	6.97008	PREDICTED: non-specific lipid transfer protein GPI-anchored 2-like [Pyrus x bretschneideri]
LOC103961788	52.3077	14.9728	19.8074	52.7447	37.3787	17.8845	13.5504	17.2228	16.7853	49.498	33.6988	66.3251	51.6461	61.6268	100.556	27.7406	30.5519	23.9937	PREDICTED: uncharacterized protein LOC103961788 [Pyrus x bretschneideri]
LOC103928565	18.6474	34.6527	33.4417	40.5967	27.968	51.2889	8.32451	11.1475	10.7118	44.2739	57.5137	49.1813	52.667	99.8636	57.9987	27.4832	17.4207	17.0142	PREDICTED: metal tolerance protein 11-like [Pyrus x bretschneideri]
LOC103962745	2.40032	18.7582	0.984391	10.1132	2.24329	7.68682	0.680069	1.26291	0	5.10839	76.6667	35.7676	15.3956	14.0276	68.0717	0	0	0.14934	uncharacterized protein LOC103411226 [Malus domestica]
LOC103959383	0.801891	0.363833	0.901357	2.55255	1.9522	3.94527	4.9192	1.33856	2.27591	0.921385	1.23174	2.17802	2.20589	10.9776	3.21454	2.60472	1.823	2.54215	PREDICTED: extensin-like [Pyrus x bretschneideri]
LOC103952575	2.39939	3.8781	0.769795	1.33877	1.16403	0.998369	0.085788	0.087821	0.045454	3.06891	4.62603	1.58049	3.27347	5.15365	4.68326	0.608806	0.708185	0.540766	PREDICTED: transcription repressor MYB6-like [Pyrus x bretschneideri]
LOC103942470	1.56394	0.626134	0.940716	0.130391	1.80708	1.35198	0.221125	0	0.19902	3.16987	1.99024	1.25852	1.22491	2.36653	3.50411	0.166941	0.189677	0	PREDICTED: two-component response regulator ORR10-like [Pyrus x bretschneideri]
LOC103937805	89.6508	27.0417	59.7381	72.3711	69.886	26.7418	15.5424	7.82368	21.3003	51.4345	133.722	86.5714	104.253	83.0799	165.553	21.3164	21.3822	16.605	PREDICTED: bZIP transcription factor 11-like isoform X1 [Pyrus x bretschneideri]
LOC103949986	1.70916	0	0	2.04681	2.76457	1.09043	1.13579	1.63595	1.39579	2.12785	2.90037	0.726127	7.56805	12.2783	4.73519	3.77427	3.56274	2.36357	PREDICTED: palmitoyl-acyl carrier protein thioesterase, chloroplastic-like [Pyrus x bretschneideri]
LOC103934811	10.614	10.8149	7.30042	17.6261	9.79309	10.538	2.42098	4.59662	2.64373	10.5995	16.435	13.0664	19.4593	36.1082	21.8409	1.71445	3.48303	5.21706	PREDICTED: ras-related protein RABC1-like [Pyrus x bretschneideri]
LOC103929951	12.3829	2.91798	4.49858	11.9529	1.78477	3.89818	4.761	1.72901	3.43713	2.44346	9.21715	5.60786	11.6778	17.3784	10.8738	2.56499	5.36442	4.11341	PREDICTED: endoplasmic reticulum metallopeptidase 1-like [Pyrus x bretschneideri]
LOC103952339	4.21721	0.847276	0.65016	0.802631	1.24435	0.831778	0.803322	1.3686	2.91175	2.14792	3.19959	2.10749	4.56592	3.27027	7.90717	1.71719	1.17183	1.04113	PREDICTED: flavin-dependent oxidoreductase FOX5-like [Pyrus x bretschneideri]
LOC103945034	0.15885	0.685439	0	2.34997	0	0	0.923219	1.26534	0	0	4.06212	1.16934	3.8688	6.54807	5.09122	0.547733	1.35644	2.71531	PREDICTED: putative disease resistance RPP13-like protein 1 isoform X1 [Pyrus x bretschneideri]
LOC103939571	2.29483	19.0831	2.17821	55.9189	16.8699	29.0653	6.22369	14.6946	11.4037	8.86704	48.6049	38.5017	33.4503	30.2999	174.198	16.1632	11.3986	5.60709	PREDICTED: stearoyl-[acyl-carrier-protein] 9-desaturase 6, chloroplastic-like [Pyrus x bretschneideri]
LOC103953382	0.440023	0.797107	0	0.537291	0.60055	1.78586	1.85674	0.1893	0.671078	1.57323	1.98073	0.574332	2.50677	1.65502	2.82468	0.15335	0.312814	0.165259	PREDICTED: putative late blight resistance protein homolog R1B-19 [Pyrus x bretschneideri]
LOC103936166	1.12281	0.046006	0.064987	1.67525	2.76409	1.76496	1.34469	2.33341	1.5569	3.04839	2.82086	0.5672	6.91925	8.65882	7.053	2.71136	4.01716	2.9731	PREDICTED: palmitoyl-acyl carrier protein thioesterase, chloroplastic-like [Pyrus x bretschneideri]
LOC103967835	10.3501	3.54077	1.57432	6.90133	21.9387	7.52991	7.74671	7.56862	7.66368	17.7215	42.7633	11.2833	14.4309	43.4887	43.1507	12.9803	6.21521	8.22427	PREDICTED: beta-glucosidase 12-like isoform X1 [Pyrus x bretschneideri]
LOC103963630	15.5488	3.31577	4.50266	18.3118	31.2933	14.6056	12.4932	22.6078	20.7107	14.9329	57.1429	18.5724	38.6062	112.586	65.6098	36.6118	31.3973	44.8799	PREDICTED: probable purple acid phosphatase 20 [Pyrus x bretschneideri]
LOC103959117	6.85742	4.95825	6.21239	4.10596	20.7468	8.75614	7.17053	5.11707	7.50192	6.93936	8.70013	6.45394	11.4428	10.13	65.6384	7.90143	9.98728	10.4166	PREDICTED: alpha-aminoadipic semialdehyde synthase isoform X1 [Pyrus x bretschneideri]
LOC103950985	1.70498	1.03629	1.33333	1.55216	2.15236	5.47724	2.17213	1.93389	3.81633	2.1713	1.22613	1.84247	5.78182	4.89281	2.38564	1.33857	0.736313	1.16288	PREDICTED: UDP-glycosyltransferase 83A1-like [Pyrus x bretschneideri]
LOC103962487	8.01908	5.92516	3.39357	11.6956	14.8163	14.4442	9.00377	14.6092	13.8996	12.7615	18.4903	8.70365	23.178	29.5246	44.4729	35.2107	10.1204	10.8564	PREDICTED: probable xyloglucan endotransglucosylase/hydrolase protein 30 [Pyrus x bretschneideri]
LOC103948497	2.57016	0.345366	0.872209	1.30966	2.98529	1.27929	2.13419	2.20645	2.65159	3.85141	6.79083	1.47027	7.33216	12.5943	14.3116	1.57062	3.69679	3.47992	PREDICTED: uncharacterized protein LOC103948497 [Pyrus x bretschneideri]
LOC103948127	1.65493	2.27282	1.36953	5.29518	9.29912	4.41767	0.945825	1.73819	2.04315	9.10312	2.92888	8.3488	4.89503	17.7935	9.38951	5.23371	3.99104	1.41358	PREDICTED: uncharacterized protein LOC103933006 isoform X1 [Pyrus x bretschneideri]
LOC103946207	211.975	31.8206	23.3083	76.7803	86.7322	14.2878	2.98472	2.58393	2.20743	142.35	161.752	184.088	65.4441	69.2691	361.873	1.9845	6.93133	2.70839	PREDICTED: root phototropism protein 2-like [Pyrus x bretschneideri]
LOC108865427	5.53657	3.04441	3.10987	2.02479	5.25761	0.591487	4.20084	0.730709	2.70664	2.60343	11.5657	4.43276	4.70713	1.16014	33.6413	7.83947	6.77412	7.69656	PREDICTED: uncharacterized protein LOC108865427 isoform X1 [Pyrus x bretschneideri]
LOC103953850	4.64308	4.09193	2.22879	1.80493	1.92137	2.29057	1.24387	0.355679	0.63772	4.24309	4.21282	3.468	1.59237	3.30241	11.8835	4.3684	0.872439	1.12391	PREDICTED: zinc finger protein 3 [Pyrus x bretschneideri]
LOC103946976	1.53942	0	0.198299	1.70594	1.50941	0.610958	0.152715	1.03424	0.59752	1.23521	1.08962	0.517247	4.13851	7.38023	4.38055	0.902074	1.11257	0.826984	PREDICTED: protein YLS9 [Pyrus x bretschneideri]
LOC103963759	1.4848	0.70334	0.494208	1.31624	2.84291	2.00824	1.49189	2.4378	1.68218	2.9247	3.46091	0.850635	3.07112	8.09986	8.71317	4.32023	4.40596	3.70517	PREDICTED: IRK-interacting protein-like [Pyrus x bretschneideri]
LOC103934194	0.496035	0.406573	0.162972	1.07888	1.39637	2.19518	1.77781	2.30825	1.97696	1.35785	1.89878	1.17126	3.82284	9.39246	10.328	3.10071	2.86722	2.11639	PREDICTED: transcription factor RAX3-like [Pyrus x bretschneideri]
LOC103950017	3.52335	2.72239	2.49256	3.31137	1.13617	2.5568	0.69189	0.95388	0.44322	3.82773	6.68987	3.67268	3.91292	7.31529	3.70641	1.11309	2.92609	1.67258	PREDICTED: putative calcium-transporting ATPase 13, plasma membrane-type [Pyrus x bretschneideri]
LOC103951109	9.82315	6.23881	6.33158	16.7302	7.98787	5.87678	2.83509	4.8245	3.34864	12.7362	16.5593	13.818	22.3524	25.5337	13.1768	4.98348	4.16395	3.83906	PREDICTED: uncharacterized protein LOC103951109 [Pyrus x bretschneideri]
LOC103947768	41.4787	46.5462	39.8678	88.7828	199.376	75.4841	18.0309	27.3716	20.4936	85.5362	117.6	92.0733	137.619	299.437	293.081	89.5798	41.275	58.5717	PREDICTED: polygalacturonase inhibitor-like [Pyrus x bretschneideri]
LOC103927456	1.09588	0.853611	3.74864	0.320949	1.94314	2.27092	2.08118	1.20517	4.29406	0.949236	4.87042	2.16998	3.14291	6.38252	7.63463	1.40654	1.1863	2.36381	PREDICTED: UDP-glycosyltransferase 86A1-like [Pyrus x bretschneideri]
LOC103948832	4.86779	3.31915	2.61638	4.06515	8.34686	4.94556	2.01013	1.70818	1.92906	5.27599	7.7825	6.07092	6.32504	4.15189	15.485	1.34772	2.84779	3.99076	PREDICTED: interactor of constitutive active ROPs 2, chloroplastic-like isoform X1 [Pyrus x bretschneideri]
LOC103937656	0.739545	5.58121	1.85553	0.38818	1.24007	8.96475	0.38428	3.84156	1.7268	4.75234	7.547	8.73474	8.28819	10.9383	8.34883	3.1306	4.85321	2.54996	PREDICTED: uncharacterized protein LOC103937656 [Pyrus x bretschneideri]
LOC103964039	4.40752	2.82336	2.83701	13.5115	3.84314	5.32934	1.10097	0.323204	0.491366	1.71426	7.32434	4.7209	5.72424	20.7699	4.86058	1.82566	3.87805	2.61887	hypothetical protein DVH24_008506 [Malus domestica]
LOC103958942	15.7066	2.22873	3.23411	23.6385	9.70154	7.94712	3.67524	4.33431	2.72509	9.45008	15.7894	13.9051	28.4961	24.2482	22.6109	7.66619	4.33209	7.3458	PREDICTED: protein NUCLEAR FUSION DEFECTIVE 4-like [Pyrus x bretschneideri]
LOC103967343	11.1334	13.0035	8.94306	14.928	66.8085	28.9995	14.5221	27.7015	31.8617	35.9615	23.5325	30.8626	69.4963	59.7618	82.4541	5.18986	9.10815	7.6802	PREDICTED: probable glutathione S-transferase [Pyrus x bretschneideri]
LOC103949313	12.1775	1.54769	1.71784	11.085	19.0014	8.12306	12.8222	23.6226	17.157	20.4314	27.1328	5.40624	38.0515	67.1929	75.2839	46.66	35.5757	27.2599	PREDICTED: uncharacterized protein LOC103949313 [Pyrus x bretschneideri]
LOC103956368	1.05132	0.366279	0.10965	0.653779	1.22108	1.22025	0.728541	1.02822	1.36608	3.727	3.0534	0.718493	4.09674	5.26144	5.78419	1.99283	3.75498	2.5453	PREDICTED: probable L-gulonolactone oxidase 6 [Pyrus x bretschneideri]
LOC103959508	4.36702	1.31009	0.981663	1.08049	0.823297	1.4891	0.94946	0.656564	1.75722	1.31714	2.30228	1.35088	2.95542	5.17163	3.1196	0.728516	1.827	1.36756	PREDICTED: VQ motif-containing protein 17 [Pyrus x bretschneideri]
LOC103934820	9.03589	3.14405	4.03015	8.70823	3.11152	4.40265	2.58066	1.90116	2.34989	9.60284	10.0144	14.5393	12.6301	14.5985	13.0019	1.03938	2.25576	3.40741	PREDICTED: uncharacterized protein LOC103934820 [Pyrus x bretschneideri]
LOC103928259	185.992	183.645	288.615	546.595	112.187	267.382	82.6231	62.1018	84.8636	247.411	247.181	184.439	358.157	965.571	92.6889	91.2845	170.664	111.629	PREDICTED: hydrophobic protein RCI2B-like [Pyrus x bretschneideri]
LOC103947617	10.1752	8.29812	9.00232	15.367	9.09823	12.0981	6.47444	4.6514	4.38917	9.12196	9.51529	11.7938	15.3298	28.8918	18.1002	7.42315	4.11467	6.32914	PREDICTED: cytochrome c oxidase copper chaperone 2 [Pyrus x bretschneideri]
LOC103941211	7.6269	0.369647	0.875866	3.2862	5.73317	2.89175	0.416339	0.402801	0.628791	4.27172	16.723	8.07799	8.92141	8.26188	13.4227	0.406637	0.559041	0.934347	PREDICTED: transcription factor bHLH93-like [Pyrus x bretschneideri]
LOC103947315	26.1017	1.81689	1.60249	20.1039	50.3889	19.6954	22.9798	53.1957	40.8412	40.666	101.049	17.5564	87.1954	157.182	261.444	83.5085	64.1133	64.0134	PREDICTED: peroxidase 11-like [Pyrus x bretschneideri]
LOC103936938	1.08733	0.789077	0.404714	0.034687	0.184794	0.545368	0.224488	0.308062	0.347273	3.80178	1.94091	1.28915	0.930444	3.0079	1.90897	0.587885	0.248233	0.810217	PREDICTED: transcription factor JUNGBRUNNEN 1-like [Pyrus x bretschneideri]
LOC103931255	3.69952	0.278787	0.72554	3.33144	3.61892	2.38517	0.867513	0.36492	0.691995	1.27951	1.05516	1.93365	3.44503	8.07338	6.44966	1.69674	5.15635	1.27562	PREDICTED: mitogen-activated protein kinase kinase kinase A-like [Pyrus x bretschneideri]
LOC103952712	17.8898	16.707	8.32791	13.3491	15.7308	15.7233	14.7167	9.42374	10.0503	26.0858	36.6464	31.7307	34.4322	29.7266	63.9974	9.33411	9.22845	10.334	PREDICTED: uncharacterized protein LOC103952712 isoform X1 [Pyrus x bretschneideri]
LOC103957215	18.3912	1.07412	0.872045	16.5433	27.6465	12.0248	13.0637	33.8439	16.788	41.496	67.2597	10.5759	116.651	135.252	121.76	55.68	51.0387	43.4242	PREDICTED: non-specific lipid-transfer protein-like protein At2g13820 isoform X1 [Pyrus x bretschneideri]
LOC103967232	3.2493	1.23768	0	1.09637	1.40577	3.01526	2.10511	1.61702	1.96391	0.948148	3.0165	2.08246	3.13665	5.24664	6.20274	1.06292	1.50508	2.91206	PREDICTED: protein SCO1 homolog 2, mitochondrial-like [Pyrus x bretschneideri]
LOC103930048	1.28472	0.370588	0.400471	2.93547	2.19954	1.72253	0.738363	0.358122	1.18301	4.13227	8.54963	1.86577	5.08938	27.0537	12.8907	1.34027	1.12414	0.94196	F-box protein [Pyrus ussuriensis x Pyrus communis]
LOC103955528	1.92656	3.09423	1.04824	7.49315	0.227011	4.06811	0.580884	0.173887	0.309192	3.55872	4.35663	3.46371	6.76888	12.7202	8.27844	1.88831	0.395124	1.13167	PREDICTED: uncharacterized protein LOC103955528 [Pyrus x bretschneideri]
LOC103940700	1.0006	0.336978	0.298677	2.11769	3.49439	3.70828	1.45739	0.768981	0.919185	1.18802	10.0704	3.45789	11.2333	12.9689	14.9364	3.86962	2.98258	4.75122	PREDICTED: homeobox protein knotted-1-like 1, partial [Pyrus x bretschneideri]
LOC103955920	1.12712	2.26443	2.3489	4.27496	2.39995	2.04113	0.911884	1.57886	2.41093	0.917668	0.867081	1.46969	2.63316	4.07543	8.09096	3.5348	0.969374	2.06313	PREDICTED: protein DETOXIFICATION 42-like [Pyrus x bretschneideri]
LOC103928107	3.55436	2.86779	3.81323	8.79525	3.201	9.24246	1.5003	1.34951	1.87366	1.68146	4.73724	5.42445	6.57428	23.8667	7.00167	2.3649	1.80694	1.10342	PREDICTED: protein SYM1-like [Pyrus x bretschneideri]
LOC103953883	7.14017	2.93872	1.93433	6.28355	13.7808	7.30179	10.4841	17.4932	9.77497	13.7484	25.9235	7.0486	25.4769	33.6822	34.4228	16.4799	15.1822	13.6143	PREDICTED: heptahelical transmembrane protein 1-like [Pyrus x bretschneideri]

## Sheet: Supplementary Table S6
Table S6. Primer sequence list
Gene name	Forward primer（5´-3´）	Reverse primer（5´-3´）
PbWRKY24--qPCR	CTAATAATAGTCCCAGCAGAGCC	CATAATCCACCTCCATTAACCTC
PbMYB36--qPCR	GGAGGAAAGATAAAGAATATCAGCA	ATGAAACAGTAGTGCTGTAACTCCC
PbNAC78--qPCR	CAGCCATGATTAGAATTAGAGACA	GAAAGAAACAGAACCCAGAGAA
PbNAC100-qPCR	ACCACCATCAGTTCCCCTAT	AAACCTGCTTCCACTCCCAC
PbbZIP16-qPCR	CCTATCCTTTTAGCCCGTTT	ATCACTAGCACTCTCAGCACTTT
PbPRX--qPCR	TTACTCTAGCTCCTGCCCAAA	GTCAACCACGTTAAATCCCC
Pb4CL-qPCR	ATCTCTCAATGGTCTCCTTCCTCTT	GCAATAATCCCGAAGAGACAAATG
PbC3H-qPCR	TTCTCCGCCCTATTTGCTG	CGCCGTCTTCCTCTGTATCA
PbCAD-qPCR	CGCATCTGGCATTCTCTCAC	CAACTCCTACCACATCTCCTACTCT
PbHCT-qPCR	AGGGTGTTCTGTTTGTTGAGG	TCATCTGTGGAGCAGGTTGG
PbPAL-qPCR	ACGCTCTCCGAACATCACCTC	GGCAAACCATTGTTGTAAAAGTCAT
PbCCR-qPCR	CTTGCGTCGTGGGTTGTTAAG	GGTCGTAGGGAACTGGACTGG
PbLAC4-qPCR	GGGTTTAATTTCTTTGAGGTTGG	TTGGGAAGGTCACTTGGAGGT
PbPRX11-qPCR	GAGATGCTGTCATTCTGGTGGG	CGGATTGATTCCTGAAGTTGC
PbPRX4--qPCR	AACCTTGCACCTTTAGACGTTAC	TCCAGTGAGTGGCTTGTTATCTC
PbLAC12-qPCR	GGGTTTAATTTCTATGAGGTTGGG	TTGGGAAGGTCACTTGGAGGT
PbLAC4-1-qPCR	TCTGTCACCACCACCCACCA	CCGAACCCTCCACGACTCTG
PbLAC7-qPCR	CATCATCGTCTACAAGGGCTACA	CTCATTATTCATGCTCGCAGATA
PbPRX11-1-qPCR	TTACGTGACTCCCGAACTCTTT	GAGGACTGGTTGCAGCATTTT
PbWRKY24-CDS	ACTTCTTCTCACCTTCCACCAC	ATCTACAAATCTTTCGCCAACT
PbWRKY24-pBI121	GAGAACACGGGGGACTCTAGAATGGAGGATCATCATCAACAGCA	GGACTGACCACCCGGGGATCCAAACCTAGAGAGGAACTGCATTTGC
anti-PbWRKY24-pBI121	GGACTGACCACCCGGGGATCCATGGAGGATCATCATCAACAGCA	GAGAACACGGGGGACTCTAGAAAACCTAGAGAGGAACTGCATTTGC
PbWRKY24-pMDC83	GACCTCGACTCTAGAACTAGTATGGAGGATCATCATCAACAGCA	CGGGCCCCCCCTCGAGGCGCGCCAAACCTAGAGAGGAACTGCATTTGC
PbWRKY24-Halo Tag	CAGAGCGATAACGCGAAGCTTATGGAGGATCATCATCAACAGCA	AGCCCGAATTCGTTTGATATCTTAAAACCTAGAGAGGAACTGCATTT
PbWRKY24-pJG4-5	ATTATGCCTCTCCCGAATTCATGGAGGATCATCATCAACAGCA	GAAGTCCAAAGCTTCTCGAGAAACCTAGAGAGGAACTGCATTTGC
ProPbPRX11	TGTAACGGTGTCGTATAACTTGG	TAGCAGCAAGAGTTGCATAACG
ProPbPRX4	TGTTTCTTTCGTGTCTCGTCTGT	ATTTGGATGGAGGAAGGTGGTAA
ProPbC3H	CTCGAGCACTGCAAAAGGAAGCCTACCCCCT	GAATTCAGGGGGTAGGCTTCCTTTTGCAGTG
ProPbCCR	GAATTCCGTAACGCCGAAATGGTGGAGGCAG	CTCGAGCTGCCTCCACCATTTCGGCGTTACG
ProPbC3H-PlaZi	GGTACCCGGGGATCTGTCGACAAGAAGTGAGGGATGTTGTCGG	ATACAGAGCACATGCCTCGAGCTCAAATTTGTTTGTGATAACAAAGAGG
ProPbCCR-PlaZi	GGTACCCGGGGATCTGTCGACCGTAACGCCGAAATGGTGG	ATACAGAGCACATGCCTCGAGTTTTTATCACACACACCTCCGACC
ProPbPRX11-PlaZi	GGTACCCGGGGATCTGTCGACTGTAACGGTGTCGTATAACTTGG	ATACAGAGCACATGCCTCGAGTAGCAGCAAGAGTTGCATAACG
ProPbPRX4-PlaZi	GGTACCCGGGGATCTGTCGACTGTTTCTTTCGTGTCTCGTCTGTAA	ATACAGAGCACATGCCTCGAGATTATTTGGATGGAGGAAGGTGG
PbWRKY24-SK	CGCGGTGGCGGCCGCTCTAGAATGGAGGATCATCATCAACAGCA	ATCGAATTCCTGCAGCCCGGGTTAAAACCTAGAGAGGAACTGCATTT
ProPbPRX4-LUC	GGTATCGATAAGCTTGATATCTGTTTCTTTCGTGTCTCGTCTGTAA	CGCTCTAGAACTAGTGGATCCATTATTTGGATGGAGGAAGGTGG
PbPRX4-CDS	CTGTCATCCAGAAAATCTCCCC	TCAGAGAGAGGTCCTTTTCTAAATT
PRX4-PBI121	GAGAACACGGGGGACTCTAGAATGGCTTTTAGTAATACTTTTTCATTGTG	GGACTGACCACCCGGGGATCCTTAATTAGGCTTCCTGCAGTTCAA
anti-PbPRX4-PBI121	GGACTGACCACCCGGGGATCCATGGCTTTTAGTAATACTTTTTCATTGTG	GAGAACACGGGGGACTCTAGATTAATTAGGCTTCCTGCAGTTCAA
PbWRKY24-PMCSG19	CTGGCGTGGATCTGGCCATGGAGGATCATCATCAACAGCATAAT	GACGGAGCTCGAATTAAACCTAGAGAGGAACTGCATTTGC
PbWRKY24-proPRX4	CAATTTGATCCATTCCCACATTGACCGTCTCCGCTGGTTCATTTCA	TGAAATGAACCAGCGGAGACGGTCAATGTGGGAATGGATCAAATTG
PbWRKY24-proPRX4-TU	CAATTTGATCCATTCCCACAGGTGAAGTCTCCGCTGGTTCATTTCA	TGAAATGAACCAGCGGAGACTTCACCTGTGGGAATGGATCAAATTG
Actin-Pyrus	CAGGAGCAACACGAAGTTCA	TGGTGTCATGGTTGGTATGG
